# Supplementary material for: C5aR1 antagonism suppresses inflammatory glial responses and alters cellular signaling in an Alzheimer’s disease mouse model
Source: Nat Commun. 2024 Aug 15;15:7028. doi: 10.1038/s41467-024-51163-6 (PMC11327341; doi:10.1038/s41467-024-51163-6)
Supplement: Supplementary file 4 — Supplementary Data 1 [file 41467_2024_51163_MOESM4_ESM.xlsx]

## Sheet: clusters_allgene
p_val	avg_log2FC	pct.1	pct.2	p_val_adj	cluster	gene
0	0.808539	1	0.674	0	0	mt-Rnr2
0	0.415596	0.961	0.651	0	0	Cdk8
0	0.357662	1	0.983	0	0	Rbfox1
0	0.294218	0.928	0.641	0	0	Caln1
0	0.266173	0.971	0.674	0	0	Fam189a1
0	0.255629	1	0.901	0	0	Epha6
8.83098e-302	0.336048	0.901	0.654	2.64929e-298	0	Shank1
2.26703e-295	0.277611	0.973	0.697	6.8011e-292	0	Fam135b
1.76703e-292	0.260346	0.99	0.709	5.3011e-289	0	Epha5
1.501e-275	0.335021	0.987	0.749	4.503e-272	0	Unc80
6.67969e-266	0.252376	0.994	0.721	2.00391e-262	0	Kcnj6
5.01077e-262	0.253993	0.968	0.698	1.50323e-258	0	Kcnj3
4.11498e-261	0.323038	1	0.96	1.23449e-257	0	Grm5
3.28789e-257	0.27608	1	0.974	9.86366e-254	0	Opcml
7.10877e-257	0.567739	0.552	0.466	2.13263e-253	0	mt-Rnr1
7.38243e-253	0.250658	0.94	0.687	2.21473e-249	0	Shank2
2.51097e-251	0.294114	0.97	0.72	7.53292e-248	0	Ksr2
1.068e-249	0.26839	0.982	0.72	3.20401e-246	0	Gpr158
1.01224e-245	0.255928	0.998	0.745	3.03672e-242	0	Gm26871
4.10284e-238	0.292901	1	0.976	1.23085e-234	0	Nrg3
4.63255e-234	0.345496	1	0.945	1.38976e-230	0	Snhg14
1.21866e-233	0.297486	0.998	0.776	3.65598e-230	0	Dok6
6.14865e-221	0.294131	0.999	0.8	1.8446e-217	0	Stxbp5l
9.81042e-219	0.259754	1	0.929	2.94312e-215	0	Grin2a
4.26806e-218	0.262467	0.914	0.692	1.28042e-214	0	Apba2
1.56034e-217	0.280048	1	0.99	4.68103e-214	0	Dlg2
4.17799e-214	0.333043	0.999	0.813	1.2534e-210	0	C230004F18Rik
1.18056e-213	0.293306	0.994	0.758	3.54167e-210	0	Snap25
2.92604e-209	0.275065	0.927	0.706	8.77812e-206	0	Astn1
1.35653e-183	0.275127	1	0.968	4.06958e-180	0	Fam155a
3.76334e-182	0.274674	0.992	0.774	1.129e-178	0	Unc79
2.97535e-175	0.260385	1	0.987	8.92606e-172	0	Csmd1
1.98223e-141	0.277691	0.995	0.74	5.94668e-138	0	Lars2
2.33742e-130	0.255017	0.998	0.789	7.01227e-127	0	Rims2
3.75672e-117	0.263842	0.726	0.621	1.12702e-113	0	Scn2a
0	1.78843	0.995	0.707	0	1	Rfx3
0	1.69527	1	0.875	0	1	Lrrtm4
0	1.63687	0.978	0.488	0	1	Dgkh
0	1.62737	0.969	0.329	0	1	Glis3
0	1.62314	0.988	0.661	0	1	Fam19a2
0	1.60433	0.947	0.31	0	1	Stxbp6
0	1.59983	0.967	0.321	0	1	Synpr
0	1.58871	0.965	0.304	0	1	Sema5a
0	1.47465	1	0.902	0	1	Ppfia2
0	1.43746	0.98	0.587	0	1	Shisa9
0	1.37058	0.993	0.529	0	1	Adarb2
0	1.36181	0.953	0.371	0	1	Pitpnm2
0	1.36022	0.963	0.528	0	1	Cntnap5a
0	1.35437	1	0.825	0	1	Lingo2
0	1.35156	0.787	0.205	0	1	Trpc6
0	1.33249	0.894	0.29	0	1	Cdh9
0	1.29315	0.983	0.546	0	1	Tmem108
0	1.29113	0.928	0.329	0	1	Thsd7a
0	1.28411	0.924	0.375	0	1	Il1rap
0	1.23488	0.983	0.643	0	1	Maml2
0	1.22761	1	0.939	0	1	Kcnip4
0	1.2209	0.912	0.474	0	1	Epha7
0	1.18758	1	0.95	0	1	Erc2
0	1.18511	1	0.859	0	1	Slit3
0	1.16282	0.988	0.642	0	1	Zfpm2
0	1.16029	0.987	0.684	0	1	Grm1
0	1.15409	0.98	0.704	0	1	Gm20754
0	1.14722	0.863	0.289	0	1	Pde7b
0	1.13594	0.93	0.455	0	1	Pip5k1b
0	1.12966	1	0.913	0	1	Ryr2
0	1.1161	0.816	0.213	0	1	Prox1
0	1.10968	0.903	0.398	0	1	Ano3
0	1.10632	1	0.947	0	1	Dab1
0	1.10288	0.999	0.831	0	1	Clstn2
0	1.08807	0.684	0.223	0	1	Chst9
0	1.08444	0.832	0.356	0	1	Fstl4
0	1.07267	0.924	0.498	0	1	Sphkap
0	1.06931	0.901	0.351	0	1	Itga8
0	1.06761	1	0.967	0	1	Auts2
0	1.06739	0.922	0.376	0	1	Slc4a4
0	1.06505	0.997	0.754	0	1	Trpm3
0	1.05497	0.996	0.832	0	1	Kirrel3
0	1.05383	0.832	0.34	0	1	Slc7a14
0	1.04096	1	0.932	0	1	Grin2a
0	1.03824	0.996	0.826	0	1	Galnt17
0	1.03472	0.999	0.883	0	1	Cacna1c
0	1.03342	0.811	0.335	0	1	Pdzd2
0	1.0298	0.734	0.28	0	1	Zfp804b
0	1.02499	0.895	0.402	0	1	Gm38353
0	1.01691	0.999	0.866	0	1	Cacna1e
0	1.01445	0.892	0.379	0	1	2010300C02Rik
0	0.994474	0.932	0.547	0	1	Slit1
0	0.994308	0.957	0.682	0	1	Camk2b
0	0.991346	0.975	0.734	0	1	Kcnj6
0	0.985538	0.99	0.577	0	1	Dock10
0	0.982263	0.898	0.427	0	1	Syt7
0	0.980331	0.801	0.303	0	1	Htr4
0	0.97142	0.697	0.192	0	1	Smoc2
0	0.966303	0.974	0.809	0	1	Cdh12
0	0.956427	0.998	0.928	0	1	Negr1
0	0.933444	0.814	0.335	0	1	Ntng1
0	0.91791	0.986	0.838	0	1	Kctd16
0	0.915583	1	0.869	0	1	Zbtb20
0	0.913961	0.803	0.327	0	1	Adcy1
0	0.911775	0.758	0.314	0	1	Adamts17
0	0.905964	0.74	0.304	0	1	Cyp7b1
0	0.905924	0.999	0.927	0	1	Il1rapl1
0	0.902974	0.729	0.281	0	1	Ptchd4
0	0.89618	0.875	0.415	0	1	Add2
0	0.895975	1	0.938	0	1	Kcnd2
0	0.893362	0.891	0.374	0	1	Frmd4b
0	0.888998	0.876	0.392	0	1	Slc2a13
0	0.885809	0.75	0.278	0	1	Pcsk5
0	0.884393	1	0.971	0	1	Kalrn
0	0.872008	0.867	0.389	0	1	Osbp2
0	0.868331	1	0.961	0	1	Nkain2
0	0.864239	0.808	0.336	0	1	Pgbd5
0	0.861988	0.96	0.637	0	1	Ak5
0	0.856331	0.971	0.768	0	1	B230303A05Rik
0	0.850256	0.972	0.8	0	1	Egfem1
0	0.844859	0.715	0.228	0	1	Cemip
0	0.84357	0.662	0.344	0	1	Cntnap5b
0	0.830084	0.994	0.879	0	1	Ntrk3
0	0.822792	0.943	0.547	0	1	Iqgap2
0	0.821349	0.953	0.683	0	1	Mmp16
0	0.81533	0.958	0.71	0	1	Fam135b
0	0.806721	0.749	0.278	0	1	Olfm1
0	0.801164	0.988	0.82	0	1	Camk2a
0	0.797604	0.992	0.856	0	1	Rbfox3
0	0.796719	0.944	0.706	0	1	Map1b
0	0.78221	1	0.988	0	1	Dlgap1
0	0.772587	1	0.989	0	1	Celf2
0	0.771602	0.986	0.878	0	1	Lrfn5
0	0.771086	0.969	0.788	0	1	Ncam2
0	0.769016	0.775	0.371	0	1	Cdh13
0	0.768705	0.896	0.613	0	1	Cdh8
0	0.765611	0.879	0.524	0	1	Rgs7bp
0	0.761088	0.705	0.371	0	1	Syn3
0	0.759464	0.811	0.377	0	1	Elmod1
0	0.749566	0.942	0.714	0	1	Sez6l
0	0.743799	0.856	0.424	0	1	Cap2
0	0.738939	0.938	0.713	0	1	Kcnj3
0	0.733397	0.998	0.948	0	1	Grik2
0	0.731882	0.791	0.329	0	1	Maml3
0	0.730355	1	0.958	0	1	Lrp1b
0	0.727803	0.999	0.973	0	1	Cadm2
0	0.726306	0.806	0.404	0	1	Sybu
0	0.718128	0.752	0.349	0	1	Gfod1
0	0.715976	0.698	0.293	0	1	Gabra4
0	0.712605	0.799	0.383	0	1	Inpp4b
0	0.707862	1	0.933	0	1	Dpp6
0	0.700443	0.726	0.336	0	1	Lgi1
0	0.699179	0.815	0.403	0	1	Wasf1
0	0.697572	0.99	0.875	0	1	Dgki
0	0.696329	0.647	0.259	0	1	Arhgap20
0	0.694985	1	0.937	0	1	Dlgap2
0	0.691747	0.986	0.848	0	1	Cttnbp2
0	0.682009	1	0.945	0	1	Gria1
0	0.672109	0.474	0.125	0	1	AC171111.1
0	0.670624	0.811	0.439	0	1	Hecw1
0	0.664742	0.792	0.358	0	1	Kcnh1
0	0.663479	0.643	0.269	0	1	Rasgrf2
0	0.659062	0.682	0.31	0	1	Gabrg2
0	0.655045	0.971	0.806	0	1	Gabbr2
0	0.649008	0.764	0.382	0	1	Susd4
0	0.647058	0.888	0.575	0	1	Trank1
0	0.646883	0.978	0.789	0	1	Cacna2d1
0	0.645134	0.536	0.184	0	1	Mkx
0	0.644508	0.994	0.898	0	1	Gabrb3
0	0.644334	0.974	0.819	0	1	Sorbs2
0	0.64387	0.815	0.423	0	1	Dpyd
0	0.640265	0.58	0.212	0	1	Ablim3
0	0.632218	0.56	0.222	0	1	Cnih3
0	0.626816	0.771	0.41	0	1	Chn1
0	0.623786	0.842	0.496	0	1	Gabrb2
0	0.623266	0.827	0.428	0	1	A830018L16Rik
0	0.622587	0.969	0.835	0	1	Rasgrf1
0	0.614867	0.664	0.299	0	1	Tmem117
0	0.612059	0.598	0.256	0	1	Clvs2
0	0.61194	0.826	0.484	0	1	Slc44a5
0	0.609079	1	0.978	0	1	Fgf14
0	0.609018	0.492	0.222	0	1	Fbxl7
0	0.607172	1	0.967	0	1	Ank3
0	0.605077	0.797	0.436	0	1	Car10
0	0.601095	0.99	0.846	0	1	Tnr
0	0.600892	0.758	0.391	0	1	Epb41l1
0	0.599944	0.975	0.781	0	1	Nell2
0	0.599364	0.995	0.912	0	1	Rims1
0	0.599018	0.569	0.249	0	1	Gfra1
0	0.598614	0.999	0.933	0	1	Lrrc7
0	0.59843	0.651	0.324	0	1	Spon1
0	0.596852	0.71	0.358	0	1	Slc35f3
0	0.595925	0.545	0.291	0	1	Prr16
0	0.593998	0.866	0.624	0	1	Rimbp2
0	0.5858	0.638	0.318	0	1	Snca
0	0.581494	0.989	0.848	0	1	Prkg1
0	0.579182	0.555	0.254	0	1	6530403H02Rik
0	0.576453	0.485	0.163	0	1	Vwa3a
0	0.566807	0.974	0.867	0	1	Rgs7
0	0.563675	0.919	0.762	0	1	Brinp1
0	0.561883	0.645	0.283	0	1	Nhsl2
0	0.55956	0.917	0.731	0	1	Tmem132b
0	0.558618	0.943	0.612	0	1	Cntn5
0	0.551313	0.594	0.269	0	1	Ndrg4
0	0.548408	0.761	0.402	0	1	Tenm1
0	0.545992	0.917	0.735	0	1	Gabra2
0	0.538077	0.616	0.308	0	1	Tmtc1
0	0.528979	0.8	0.372	0	1	Cpne4
0	0.528776	0.983	0.85	0	1	Dscam
0	0.527967	0.551	0.277	0	1	Pcdh17
0	0.526505	0.612	0.275	0	1	Ccbe1
0	0.525727	0.692	0.382	0	1	Palm2
0	0.524665	0.749	0.423	0	1	Bsn
0	0.523257	0.948	0.761	0	1	Gm26871
0	0.515526	0.397	0.152	0	1	Sv2c
0	0.514738	0.852	0.503	0	1	Zmat4
0	0.514591	1	0.969	0	1	Fam155a
0	0.514359	0.949	0.729	0	1	St6galnac3
0	0.511648	0.561	0.265	0	1	Celf3
0	0.5113	0.527	0.247	0	1	Prmt8
0	0.509757	0.751	0.44	0	1	Sptbn4
0	0.508596	0.62	0.339	0	1	Sidt1
0	0.498262	0.79	0.417	0	1	Ncald
0	0.492851	1	0.949	0	1	Grin2b
0	0.490774	0.714	0.413	0	1	Lrfn2
0	0.490179	0.503	0.238	0	1	Adamts3
0	0.48928	0.657	0.348	0	1	Spock3
0	0.486933	0.544	0.254	0	1	Rph3a
0	0.473576	0.912	0.744	0	1	Adcy2
0	0.470654	0.592	0.311	0	1	Plppr4
0	0.46956	0.976	0.922	0	1	Ube2e2
0	0.465814	0.525	0.25	0	1	Dpf3
0	0.465163	0.363	0.126	0	1	Arsj
0	0.46442	0.915	0.731	0	1	Klhl29
0	0.462897	0.999	0.93	0	1	Grm7
0	0.462011	0.598	0.306	0	1	Cpne6
0	0.452022	0.684	0.402	0	1	Nmnat2
0	0.451503	0.606	0.333	0	1	Kcnab2
0	0.449397	0.896	0.707	0	1	Stox2
0	0.448228	0.657	0.387	0	1	Arhgef9
0	0.446301	0.473	0.227	0	1	Unc5a
0	0.44607	0.944	0.793	0	1	Dgkg
0	0.444902	0.987	0.926	0	1	Tnik
0	0.444242	0.986	0.962	0	1	Macrod2
0	0.440524	1	0.988	0	1	Csmd1
0	0.437894	0.838	0.597	0	1	Grin1
0	0.43689	0.561	0.29	0	1	Csgalnact1
0	0.43625	0.94	0.808	0	1	Atp2b2
0	0.433803	0.765	0.425	0	1	Ptprk
0	0.42996	0.676	0.394	0	1	Syt16
0	0.427604	0.346	0.14	0	1	Il1r1
0	0.426022	1	0.99	0	1	Dlg2
0	0.425788	0.938	0.813	0	1	Csmd2
0	0.424477	0.694	0.408	0	1	Kcnt2
0	0.423524	0.744	0.426	0	1	Pde8b
0	0.419305	0.772	0.498	0	1	Dnm1
0	0.417071	0.97	0.827	0	1	Cnksr2
0	0.416381	0.492	0.259	0	1	Tmem150c
0	0.414906	0.911	0.767	0	1	Unc80
0	0.413473	0.502	0.245	0	1	Ndst4
0	0.412438	0.74	0.428	0	1	Sh3rf3
0	0.411136	0.965	0.869	0	1	Nebl
0	0.408709	0.704	0.436	0	1	Me3
0	0.405205	0.907	0.772	0	1	Scn8a
0	0.405146	0.321	0.123	0	1	Prox1os
0	0.404664	0.699	0.297	0	1	Mef2c
0	0.403494	0.645	0.39	0	1	Rasgef1a
0	0.403023	0.327	0.123	0	1	Calb1
0	0.401599	0.636	0.379	0	1	Arfgef3
0	0.39869	0.723	0.414	0	1	Galnt13
0	0.397523	0.318	0.129	0	1	A830036E02Rik
0	0.395055	0.467	0.245	0	1	Gda
0	0.393839	0.884	0.74	0	1	Ksr2
0	0.392823	0.996	0.954	0	1	Gria2
0	0.388278	0.966	0.798	0	1	Shisa6
0	0.38605	0.492	0.269	0	1	Galnt14
0	0.38583	0.956	0.833	0	1	Sorbs1
0	0.382311	0.994	0.94	0	1	Syne1
0	0.381249	0.876	0.714	0	1	Robo2
0	0.380552	0.999	0.939	0	1	Ptprd
0	0.380375	0.545	0.315	0	1	Phf24
0	0.378984	0.645	0.39	0	1	Rit2
0	0.37137	0.575	0.348	0	1	Pakap
0	0.370164	0.377	0.192	0	1	Mgat5b
0	0.368579	0.674	0.382	0	1	Runx2
0	0.367751	0.553	0.337	0	1	Rnf165
0	0.366747	0.587	0.355	0	1	Celf5
0	0.366729	0.328	0.133	0	1	Gm20371
0	0.36331	0.633	0.396	0	1	Miat
0	0.35518	0.913	0.792	0	1	Unc79
0	0.34939	0.282	0.071	0	1	Crlf1
0	0.348386	0.827	0.65	0	1	Nkain3
0	0.348066	0.615	0.347	0	1	Atp2b3
0	0.345127	1	0.977	0	1	Nrg3
0	0.343534	0.669	0.423	0	1	Chl1
0	0.342376	0.963	0.837	0	1	Celf4
0	0.342273	0.407	0.19	0	1	Cald1
0	0.340423	0.914	0.82	0	1	Trim9
0	0.337552	0.895	0.776	0	1	Syn2
0	0.334326	0.745	0.507	0	1	Cyfip2
0	0.333468	0.586	0.274	0	1	Col25a1
0	0.33155	0.954	0.884	0	1	Nrcam
0	0.33068	0.968	0.855	0	1	St6galnac5
0	0.320481	0.975	0.877	0	1	Sntg1
0	0.315516	0.272	0.089	0	1	Gm15624
0	0.305594	0.869	0.66	0	1	Grik4
0	0.301859	0.972	0.889	0	1	Myt1l
0	0.28377	0.57	0.305	0	1	Ppp1r16b
0	0.274116	0.989	0.875	0	1	Cacnb2
0	0.270559	0.658	0.383	0	1	Chsy3
3.87923e-307	0.39935	0.459	0.261	1.16377e-303	1	Nexmif
1.14272e-302	0.285346	0.903	0.761	3.42816e-299	1	Fam19a1
8.76185e-293	0.336874	0.604	0.384	2.62856e-289	1	Ppp2r2c
1.75165e-290	0.330497	0.798	0.617	5.25494e-287	1	Scn2a
8.2131e-290	0.351693	0.426	0.237	2.46393e-286	1	Faah
8.94136e-290	0.316824	0.317	0.149	2.68241e-286	1	Gm42772
2.27539e-288	0.359275	0.386	0.207	6.82616e-285	1	Chrm1
1.3805e-287	0.372028	0.67	0.437	4.14149e-284	1	D430041D05Rik
4.0296e-287	0.341523	0.322	0.157	1.20888e-283	1	Shisal1
7.45995e-277	0.302369	0.282	0.128	2.23799e-273	1	Ppp1r1a
6.49177e-274	0.312563	0.959	0.888	1.94753e-270	1	Kcnq3
5.94236e-262	0.331064	0.557	0.355	1.78271e-258	1	Clvs1
8.31747e-261	0.267336	0.454	0.258	2.49524e-257	1	Arhgef4
9.71502e-255	0.300025	0.898	0.796	2.91451e-251	1	Dok6
3.42044e-253	0.281138	0.852	0.719	1.02613e-249	1	Sobp
6.1602e-252	0.310946	0.999	0.956	1.84806e-248	1	Syt1
1.98732e-249	0.337124	0.493	0.307	5.96195e-246	1	Kcnb1
5.49515e-247	0.3308	0.525	0.336	1.64855e-243	1	Svop
1.37499e-238	0.320432	0.476	0.295	4.12497e-235	1	Plppr5
7.24343e-236	0.346429	0.311	0.162	2.17303e-232	1	Lrrc3b
9.03441e-235	0.260053	0.967	0.879	2.71032e-231	1	Dscaml1
3.56021e-232	0.292892	0.405	0.23	1.06806e-228	1	Myo5b
1.1194e-224	0.284929	0.918	0.873	3.35819e-221	1	Grid1
6.03291e-220	0.492879	0.814	0.747	1.80987e-216	1	Nrg1
1.7843e-218	0.262276	0.913	0.861	5.3529e-215	1	Cntn1
6.38959e-217	0.297963	0.481	0.306	1.91688e-213	1	Nsg2
1.86701e-216	0.259604	0.581	0.379	5.60104e-213	1	Srrm4
1.76261e-214	0.259789	0.897	0.81	5.28782e-211	1	Dock3
3.99605e-204	0.303249	0.38	0.228	1.19882e-200	1	Jph4
2.53621e-203	0.306351	0.401	0.24	7.60862e-200	1	Plppr1
5.17519e-193	0.329196	0.476	0.302	1.55256e-189	1	Ror1
1.44311e-192	0.275889	0.508	0.339	4.32934e-189	1	Syt14
1.21858e-186	0.259067	0.74	0.585	3.65573e-183	1	Nalcn
3.64765e-186	0.293127	0.512	0.349	1.09429e-182	1	2900011O08Rik
3.88859e-184	0.270666	0.417	0.26	1.16658e-180	1	Mlip
1.1529e-182	0.285915	0.49	0.329	3.45869e-179	1	Tspoap1
2.4639e-178	0.276623	0.271	0.148	7.39169e-175	1	Gm47493
1.03952e-164	0.261118	0.334	0.202	3.11855e-161	1	Disp3
9.03258e-161	0.275776	0.396	0.256	2.70977e-157	1	Camkv
4.80497e-159	0.283436	0.315	0.189	1.44149e-155	1	Lrrn1
1.60385e-157	0.282094	0.286	0.166	4.81155e-154	1	Nrn1
2.67821e-154	0.268899	0.257	0.144	8.03462e-151	1	5330431K02Rik
6.1374e-154	0.279291	0.404	0.266	1.84122e-150	1	B230209E15Rik
1.02956e-152	0.257824	0.448	0.308	3.08869e-149	1	Lmtk3
3.39985e-151	0.274046	0.417	0.282	1.01996e-147	1	5330417C22Rik
5.43297e-150	0.263481	0.328	0.202	1.62989e-146	1	Slc17a7
8.99351e-145	0.252149	0.275	0.164	2.69805e-141	1	Gm43046
7.56041e-144	0.25057	0.29	0.176	2.26812e-140	1	Arhgef25
7.03671e-113	0.277236	0.344	0.235	2.11101e-109	1	Epha10
1.58798e-96	0.252635	0.283	0.191	4.76395e-93	1	Lurap1l
1.95188e-75	0.2761	0.273	0.194	5.85565e-72	1	Clmp
2.67838e-67	0.597623	0.424	0.406	8.03513e-64	1	Xist
0	0.900899	0.825	0.685	0	2	Cdk8
0	0.871716	0.903	0.766	0	2	Lars2
0	0.388497	0.998	0.909	0	2	Epha6
1.02791e-302	0.278867	0.998	0.858	3.08372e-299	2	Cntnap2
3.0772e-284	0.430958	1	0.999	9.23161e-281	2	Gm42418
2.68314e-271	0.630661	0.91	0.705	8.04941e-268	2	mt-Rnr2
1.07165e-268	0.422585	1	0.984	3.21495e-265	2	Rbfox1
2.49772e-265	0.328619	1	0.948	7.49316e-262	2	Nrxn3
2.62423e-224	0.402078	0.998	0.949	7.87268e-221	2	Snhg14
3.90797e-183	0.328846	0.898	0.823	1.17239e-179	2	Stxbp5l
1.73074e-182	0.284729	0.951	0.831	5.19221e-179	2	Cacna2d3
3.93222e-182	0.33329	0.947	0.834	1.17966e-178	2	Cnksr2
4.97072e-182	0.25895	0.953	0.813	1.49122e-178	2	Ryr3
7.70237e-177	0.288925	0.988	0.883	2.31071e-173	2	Schip1
9.47281e-168	0.347154	1	0.977	2.84184e-164	2	Nrg3
5.2568e-160	0.261987	0.981	0.873	1.57704e-156	2	Ralyl
2.99265e-151	0.316071	1	0.99	8.97796e-148	2	Dlg2
3.1404e-147	0.281949	1	0.976	9.42119e-144	2	Opcml
4.37209e-147	0.299605	1	0.947	1.31163e-143	2	Gria1
2.17783e-143	0.252013	0.999	0.941	6.53349e-140	2	Kcnip4
3.63659e-140	0.294129	0.998	0.963	1.09098e-136	2	Grm5
1.17874e-132	0.303566	0.998	0.933	3.53622e-129	2	Grm7
2.57108e-130	0.2547	0.974	0.864	7.71324e-127	2	Arpp21
3.03754e-130	0.316011	1	0.988	9.11262e-127	2	Csmd1
3.49592e-130	0.274217	0.907	0.793	1.04877e-126	2	Nell2
8.02538e-127	0.286208	1	0.98	2.40761e-123	2	Nlgn1
8.93876e-120	0.250916	0.983	0.918	2.68163e-116	2	Cadps
2.31741e-118	0.273733	0.987	0.916	6.95222e-115	2	Rims1
8.69024e-118	0.292431	0.995	0.955	2.60707e-114	2	Gria2
1.09703e-114	0.291861	0.997	0.935	3.29109e-111	2	Lrrc7
3.23496e-113	0.274715	0.987	0.936	9.70488e-110	2	Ccser1
4.05282e-111	0.288866	1	0.957	1.21585e-107	2	Syt1
9.59661e-109	0.281975	1	0.97	2.87898e-105	2	Fam155a
2.13683e-106	0.273696	0.998	0.951	6.41048e-103	2	Grin2b
1.51981e-97	0.269196	1	0.99	4.55944e-94	2	Celf2
0	2.50382	0.995	0.675	0	3	Galntl6
0	2.01647	0.992	0.778	0	3	Hs6st3
0	1.85806	0.977	0.252	0	3	Gm2164
0	1.76197	0.999	0.909	0	3	Epha6
0	1.71889	0.999	0.859	0	3	Cntnap2
0	1.63819	0.879	0.526	0	3	Chrm3
0	1.58502	0.999	0.75	0	3	Pex5l
0	1.55479	0.999	0.879	0	3	Cacnb2
0	1.54604	0.991	0.761	0	3	Fam19a1
0	1.53262	0.946	0.644	0	3	Kcnh7
0	1.52176	0.919	0.31	0	3	Nell1
0	1.48783	0.987	0.56	0	3	Iqgap2
0	1.47512	0.87	0.288	0	3	Man1a
0	1.37682	0.999	0.811	0	3	Ryr3
0	1.35449	0.84	0.209	0	3	Gm10754
0	1.31801	0.867	0.267	0	3	Ndst3
0	1.29597	0.943	0.324	0	3	Cadps2
0	1.27502	0.945	0.375	0	3	Runx2
0	1.27145	0.999	0.897	0	3	Dmd
0	1.25154	0.917	0.372	0	3	Sorcs3
0	1.24322	1	0.934	0	3	Grin2a
0	1.17421	0.441	0.12	0	3	4921539H07Rik
0	1.17258	0.908	0.64	0	3	Kcnab1
0	1.16293	0.822	0.34	0	3	Cntnap5c
0	1.15367	0.987	0.697	0	3	Fam189a1
0	1.14636	0.971	0.599	0	3	Khdrbs3
0	1.14485	0.829	0.285	0	3	Ror1
0	1.09092	0.689	0.172	0	3	Gm2115
0	1.07008	0.999	0.941	0	3	Kcnd2
0	1.0564	0.786	0.249	0	3	Gm49678
0	1.04839	0.995	0.831	0	3	Cnksr2
0	1.02865	0.999	0.822	0	3	Slc8a1
0	1.02478	0.963	0.807	0	3	Egfem1
0	1.01516	0.997	0.858	0	3	St6galnac5
0	0.985145	1	0.948	0	3	Gria1
0	0.979908	1	0.951	0	3	Grin2b
0	0.975413	0.961	0.592	0	3	Pde1a
0	0.955378	0.847	0.321	0	3	Zfp462
0	0.945234	0.958	0.514	0	3	Hcn1
0	0.943915	1	0.984	0	3	Rbfox1
0	0.9426	0.73	0.226	0	3	Sema3e
0	0.924008	0.979	0.74	0	3	5730522E02Rik
0	0.907499	1	0.99	0	3	Celf2
0	0.90407	1	0.865	0	3	Slit3
0	0.903918	0.984	0.833	0	3	Galnt17
0	0.896002	0.948	0.554	0	3	Itpr1
0	0.893298	0.447	0.171	0	3	Pde11a
0	0.892231	0.994	0.826	0	3	Camk2a
0	0.881438	0.978	0.797	0	3	Tenm4
0	0.871261	0.996	0.873	0	3	Ralyl
0	0.855106	0.599	0.242	0	3	Cpne7
0	0.852753	0.975	0.824	0	3	Pde10a
0	0.85175	0.952	0.67	0	3	Shank1
0	0.842251	0.74	0.236	0	3	Mpped1
0	0.834581	1	0.973	0	3	Anks1b
0	0.834142	0.944	0.841	0	3	2023-03-01
0	0.812786	0.855	0.377	0	3	Itga8
0	0.809933	0.857	0.347	0	3	Sv2b
0	0.805583	0.997	0.919	0	3	Adgrl3
0	0.79265	0.751	0.323	0	3	Trpc5
0	0.791756	0.975	0.83	0	3	Cacna2d3
0	0.789471	0.852	0.552	0	3	Khdrbs2
0	0.789141	0.9	0.517	0	3	Sphkap
0	0.788031	0.979	0.804	0	3	Shisa6
0	0.787104	0.999	0.863	0	3	Snhg11
0	0.779672	0.858	0.369	0	3	Trpc4
0	0.777241	0.872	0.409	0	3	Bcl11a
0	0.774389	1	0.941	0	3	Kcnip4
0	0.772751	1	0.984	0	3	Adgrb3
0	0.772003	0.619	0.186	0	3	Matn2
0	0.759707	0.519	0.164	0	3	Gm30382
0	0.758767	1	0.989	0	3	Dlgap1
0	0.745877	0.838	0.403	0	3	Kcnn2
0	0.743096	0.991	0.853	0	3	Cttnbp2
0	0.741767	1	0.976	0	3	Opcml
0	0.727429	0.999	0.96	0	3	Phactr1
0	0.72036	1	0.935	0	3	Lrrc7
0	0.720209	0.934	0.652	0	3	Aff3
0	0.719782	0.754	0.334	0	3	Kcnab2
0	0.719168	0.995	0.877	0	3	Ptprn2
0	0.708662	0.734	0.311	0	3	Wscd2
0	0.707476	0.885	0.504	0	3	Cdh11
0	0.707418	0.989	0.788	0	3	Nell2
0	0.703557	0.701	0.267	0	3	Ppp4r4
0	0.699204	1	0.972	0	3	Kalrn
0	0.69679	0.867	0.422	0	3	9530059O14Rik
0	0.690674	0.985	0.804	0	3	Mical2
0	0.688343	0.623	0.215	0	3	Dkk3
0	0.681466	0.987	0.949	0	3	Nrxn3
0	0.68072	0.738	0.307	0	3	Runx1t1
0	0.677614	0.93	0.779	0	3	B230303A05Rik
0	0.67725	0.674	0.275	0	3	Thsd4
0	0.674228	0.989	0.839	0	3	Rasgrf1
0	0.673825	0.631	0.235	0	3	Galnt9
0	0.672993	1	0.963	0	3	Grm5
0	0.658204	0.969	0.796	0	3	Dok6
0	0.652023	1	0.971	0	3	Tenm2
0	0.647817	0.866	0.517	0	3	Osbpl6
0	0.645151	0.968	0.78	0	3	Ntm
0	0.635519	0.676	0.275	0	3	Raver2
0	0.635121	0.825	0.419	0	3	Wasf1
0	0.633239	1	0.949	0	3	Dab1
0	0.619041	0.429	0.143	0	3	Stac
0	0.614669	0.958	0.891	0	3	Kcnq3
0	0.609126	0.602	0.262	0	3	Samd5
0	0.608041	0.999	0.939	0	3	Dlgap2
0	0.604319	0.905	0.772	0	3	Ptprg
0	0.597629	0.995	0.922	0	3	Mapk10
0	0.595963	0.738	0.354	0	3	Celf5
0	0.594706	0.999	0.955	0	3	Gria2
0	0.593842	0.964	0.716	0	3	Gm20754
0	0.586988	0.997	0.902	0	3	Gabrb3
0	0.580887	0.942	0.749	0	3	Adcy2
0	0.580486	0.765	0.396	0	3	Miat
0	0.579719	0.823	0.427	0	3	Gm38353
0	0.576034	0.999	0.98	0	3	Meg3
0	0.574626	0.879	0.54	0	3	Zfp385b
0	0.571855	0.696	0.321	0	3	Rab3c
0	0.570641	0.704	0.333	0	3	Spon1
0	0.566653	0.746	0.39	0	3	Kcnq2
0	0.565269	0.961	0.797	0	3	Gria3
0	0.554224	0.745	0.394	0	3	Rasgef1a
0	0.551931	0.991	0.891	0	3	Myt1l
0	0.551923	0.991	0.872	0	3	Cacna1e
0	0.546517	0.684	0.352	0	3	Thsd7b
0	0.545796	0.985	0.844	0	3	Kctd16
0	0.54064	0.956	0.774	0	3	Scn8a
0	0.540092	0.684	0.328	0	3	C530008M17Rik
0	0.539351	0.74	0.41	0	3	2010300C02Rik
0	0.536421	0.671	0.324	0	3	Lingo1
0	0.531036	0.59	0.29	0	3	Gabra5
0	0.530871	0.646	0.314	0	3	Cpne6
0	0.524632	1	0.98	0	3	Nlgn1
0	0.524546	0.618	0.295	0	3	Dzip1
0	0.5168	1	0.971	0	3	Fam155a
0	0.515426	0.805	0.445	0	3	Cap2
0	0.514727	0.968	0.798	0	3	Dgkg
0	0.511	0.882	0.72	0	3	Robo2
0	0.508869	0.908	0.737	0	3	Epha5
0	0.506571	0.719	0.41	0	3	Rtl4
0	0.50116	0.968	0.798	0	3	Cacna2d1
0	0.495445	0.529	0.253	0	3	Camkv
0	0.49135	0.477	0.187	0	3	Adam12
0	0.490406	0.875	0.668	0	3	Caln1
0	0.490252	0.785	0.319	0	3	Kcnc2
0	0.484213	0.734	0.402	0	3	Syt16
0	0.483273	0.973	0.795	0	3	Ppp2r2b
0	0.480075	0.797	0.439	0	3	Add2
0	0.478649	0.766	0.438	0	3	Mtus2
0	0.476721	1	0.991	0	3	Dlg2
0	0.475991	1	0.958	0	3	Syt1
0	0.472133	0.721	0.429	0	3	Chl1
0	0.467705	0.994	0.884	0	3	Ntrk3
0	0.465503	0.973	0.925	0	3	Ube2e2
0	0.463053	0.861	0.605	0	3	Grin1
0	0.462408	0.83	0.573	0	3	Sh3gl2
0	0.458913	0.994	0.864	0	3	Arpp21
0	0.455088	1	0.993	0	3	Lsamp
0	0.454245	0.598	0.286	0	3	Brinp2
0	0.445288	0.981	0.907	0	3	Xkr4
0	0.425768	0.39	0.146	0	3	Ociad2
0	0.414419	0.999	0.949	0	3	Snhg14
0	0.406442	0.908	0.709	0	3	Shank2
0	0.406002	0.972	0.778	0	3	Rian
0	0.39894	0.739	0.438	0	3	Gucy1a2
0	0.390825	0.578	0.279	0	3	Meis2
0	0.374154	0.906	0.657	0	3	Etl4
0	0.373185	0.981	0.881	0	3	Sntg1
0	0.36607	0.816	0.482	0	3	Pip5k1b
0	0.354077	0.967	0.858	0	3	Fry
0	0.338423	1	0.996	0	3	Magi2
5.08724e-307	0.533131	0.667	0.384	1.52617e-303	3	Zfp804a
6.53948e-302	0.438152	0.903	0.766	1.96184e-298	3	Kcnb2
1.6754e-301	0.360407	0.837	0.615	5.0262e-298	3	Gabrg3
8.69646e-289	0.836975	0.485	0.257	2.60894e-285	3	Ndst4
5.36832e-288	0.401988	0.687	0.403	1.61049e-284	3	Elmod1
9.04594e-288	0.41178	0.607	0.342	2.71378e-284	3	Rnf165
6.75679e-287	0.37449	0.929	0.747	2.02704e-283	3	Kcnj6
1.16805e-286	0.428991	0.416	0.193	3.50414e-283	3	Plch2
1.5818e-282	0.300374	0.861	0.602	4.74539e-279	3	Cpe
4.04654e-272	0.40244	0.432	0.21	1.21396e-268	3	Cacna1i
2.53725e-271	0.397901	0.707	0.426	7.61176e-268	3	Lrfn2
2.56207e-271	0.349333	0.933	0.795	7.68621e-268	3	Unc79
3.41757e-266	0.372234	0.976	0.863	1.02527e-262	3	Rbfox3
3.04825e-264	0.376644	0.885	0.698	9.14474e-261	3	Camk2b
3.60063e-264	0.392964	0.372	0.169	1.08019e-260	3	Hpca
4.91985e-264	0.390572	0.724	0.446	1.47596e-260	3	Me3
3.84042e-263	0.382009	0.43	0.211	1.15213e-259	3	C230057M02Rik
1.20687e-262	0.372177	0.709	0.429	3.62062e-259	3	Chn1
3.86069e-261	0.346244	0.981	0.854	1.15821e-257	3	Prkg1
1.74669e-260	0.364288	0.778	0.509	5.24006e-257	3	Dnm1
7.42839e-260	0.383417	0.365	0.164	2.22852e-256	3	Slc26a4
1.58281e-254	0.419339	0.69	0.42	4.74844e-251	3	Kcnt2
4.45143e-253	0.389566	0.508	0.278	1.33543e-249	3	Dlgap3
1.8237e-252	0.359281	0.678	0.408	5.47109e-249	3	Adam23
3.01643e-252	0.496757	0.673	0.419	9.04928e-249	3	Cdh10
5.59674e-247	0.385974	0.531	0.3	1.67902e-243	3	D630045J12Rik
2.69404e-244	0.336786	0.33	0.142	8.08212e-241	3	Fhl2
4.38782e-243	0.324532	0.978	0.91	1.31635e-239	3	Dclk1
1.3869e-241	0.388254	0.542	0.311	4.16071e-238	3	Reep1
2.55465e-238	0.369972	0.504	0.277	7.66395e-235	3	Smpd3
1.33165e-236	0.354693	1	0.977	3.99494e-233	3	Nrg3
2.63328e-233	0.356166	0.813	0.582	7.89983e-230	3	Fam19a5
2.02464e-232	0.320699	0.982	0.884	6.07392e-229	3	Schip1
9.12607e-232	0.4034	0.527	0.299	2.73782e-228	3	Flrt2
1.38271e-230	0.315266	0.31	0.131	4.14812e-227	3	Creg2
4.85873e-228	0.431248	0.413	0.209	1.45762e-224	3	Htr1f
6.67952e-223	0.355565	0.934	0.821	2.00386e-219	3	Stxbp5l
2.83091e-221	0.269045	0.972	0.806	8.49273e-218	3	Tmem178b
5.61355e-220	0.357451	0.917	0.768	1.68407e-216	3	Brinp1
3.097e-219	0.369915	0.339	0.16	9.291e-216	3	Ar
4.79651e-219	0.366582	0.566	0.341	1.43895e-215	3	Svop
9.43473e-219	0.372375	0.677	0.418	2.83042e-215	3	Cntn3
3.30991e-216	0.359689	0.323	0.148	9.92973e-213	3	Traip
5.55366e-216	0.344737	0.633	0.396	1.6661e-212	3	Snph
5.77109e-215	0.359245	0.481	0.269	1.73133e-211	3	Tmem150c
5.13893e-214	0.367407	0.58	0.333	1.54168e-210	3	Ldb2
8.03204e-214	0.307476	0.981	0.883	2.40961e-210	3	Lrfn5
1.9113e-208	0.272091	0.594	0.359	5.7339e-205	3	Atp2b3
2.43113e-208	0.389283	0.554	0.342	7.2934e-205	3	Syt14
3.17772e-208	0.358591	0.436	0.238	9.53316e-205	3	Crmp1
3.13695e-206	0.344596	0.443	0.243	9.41086e-203	3	Faah
1.21243e-201	0.324058	0.801	0.597	3.63728e-198	3	Amph
1.25221e-201	0.305293	0.995	0.962	3.75662e-198	3	Macrod2
4.35508e-197	0.293824	0.881	0.727	1.30652e-193	3	Astn1
1.3554e-195	0.340616	0.522	0.312	4.06621e-192	3	Kcnb1
1.91995e-193	0.31046	0.7	0.456	5.75985e-190	3	Sptbn4
1.11522e-190	0.336777	0.516	0.311	3.34565e-187	3	Nsg2
1.3389e-188	0.285806	0.889	0.727	4.01669e-185	3	Sez6l
3.59913e-187	0.355856	0.384	0.206	1.07974e-183	3	A330102I10Rik
3.48136e-186	0.26857	0.952	0.874	1.04441e-182	3	Prickle2
1.24049e-184	0.35695	0.482	0.283	3.72146e-181	3	Gm10649
7.69397e-184	0.363095	0.414	0.231	2.30819e-180	3	Rab27b
2.51891e-183	0.314456	1	0.988	7.55673e-180	3	Csmd1
1.6835e-179	0.346522	0.869	0.746	5.05049e-176	3	Gabra2
2.98677e-174	0.317117	0.494	0.299	8.96032e-171	3	A230103L15Rik
3.58119e-173	0.329681	0.721	0.505	1.07436e-169	3	Slc44a5
2.80804e-172	0.257689	0.81	0.571	8.42412e-169	3	Slit1
8.88139e-172	0.26779	0.496	0.292	2.66442e-168	3	Nyap2
5.57417e-168	0.254133	0.964	0.882	1.67225e-164	3	Dgki
8.69894e-167	0.280523	0.734	0.518	2.60968e-163	3	Cyfip2
6.57876e-164	0.289178	0.567	0.363	1.97363e-160	3	Clvs1
2.18252e-163	0.26006	0.874	0.726	6.54755e-160	3	Kcnj3
2.50909e-161	0.329888	0.495	0.307	7.52726e-158	3	Wdr17
9.24302e-159	0.303716	0.369	0.204	2.77291e-155	3	Slc17a7
2.39041e-158	0.303944	0.554	0.355	7.17122e-155	3	Sidt1
1.32681e-157	0.343032	0.337	0.178	3.98042e-154	3	Gm41414
1.33519e-157	0.299743	0.625	0.421	4.00558e-154	3	Adgrb1
7.3299e-154	0.275749	0.595	0.392	2.19897e-150	3	Arfgef3
3.80802e-149	0.282739	0.545	0.354	1.1424e-145	3	Pcdha11
4.42615e-146	0.333992	0.435	0.265	1.32785e-142	3	Mlip
9.56664e-143	0.34881	0.387	0.228	2.86999e-139	3	Parm1
4.89287e-142	0.365735	0.685	0.508	1.46786e-138	3	Epha7
1.19749e-141	0.312903	0.527	0.347	3.59248e-138	3	Ptprn
7.40124e-140	0.311719	0.861	0.828	2.22037e-136	3	Dcc
2.80409e-139	0.311958	0.264	0.132	8.41226e-136	3	Mei4
9.05e-137	0.265388	0.752	0.577	2.715e-133	3	Pak3
3.86012e-133	0.274287	0.498	0.325	1.15803e-129	3	Mir124a-1hg
1.64447e-132	0.299277	0.379	0.229	4.93342e-129	3	Elfn2
1.72199e-127	0.256639	0.563	0.378	5.16598e-124	3	Gfod1
2.27967e-125	0.292976	0.331	0.192	6.83901e-122	3	Lurap1l
5.76197e-125	0.275645	0.495	0.329	1.72859e-121	3	Plppr4
2.33634e-123	0.269793	0.494	0.327	7.00903e-120	3	Phf24
2.72837e-123	0.294472	0.358	0.216	8.18512e-120	3	Chrm1
4.33003e-122	0.272357	0.494	0.331	1.29901e-118	3	Casc4
1.39388e-121	0.299414	0.392	0.243	4.18164e-118	3	Syndig1
6.56227e-115	0.265339	0.466	0.312	1.96868e-111	3	Lmtk3
7.05485e-115	0.307866	0.355	0.216	2.11645e-111	3	Gm26691
7.77621e-114	0.275783	0.414	0.266	2.33286e-110	3	Prmt8
3.13075e-104	0.274811	0.394	0.255	9.39224e-101	3	Snrpn
1.81678e-101	0.2666	0.345	0.217	5.45034e-98	3	Ajap1
4.74451e-100	0.288499	0.43	0.292	1.42335e-96	3	Ptprr
9.95758e-87	0.283837	0.278	0.169	2.98727e-83	3	Dach1
2.79519e-82	0.259461	0.503	0.367	8.38558e-79	3	Slc35f4
1.95688e-54	0.347577	0.323	0.241	5.87065e-51	3	Epha10
9.92289e-41	0.839597	0.609	0.635	2.97687e-37	3	Tenm3
2.24532e-21	0.268217	0.339	0.293	6.73595e-18	3	Adamtsl1
0	3.01439	0.99	0.532	0	4	Slc1a2
0	2.97762	0.941	0.435	0	4	Gpc5
0	2.42027	0.959	0.248	0	4	Slc1a3
0	2.20297	0.942	0.224	0	4	Atp1a2
0	2.0647	0.973	0.398	0	4	Npas3
0	2.04259	0.997	0.781	0	4	Ntm
0	2.03816	0.891	0.336	0	4	Gm3764
0	1.9672	0.857	0.273	0	4	Prex2
0	1.96207	0.981	0.603	0	4	Msi2
0	1.88556	0.92	0.368	0	4	Farp1
0	1.82008	0.833	0.215	0	4	Rgs20
0	1.77421	0.71	0.363	0	4	Luzp2
0	1.74693	0.815	0.191	0	4	Plpp3
0	1.7379	0.764	0.181	0	4	Rorb
0	1.72627	0.894	0.336	0	4	Ptprz1
0	1.6974	0.974	0.687	0	4	Dtna
0	1.64351	0.807	0.386	0	4	Tspan7
0	1.61634	0.878	0.407	0	4	Slc4a4
0	1.61079	0.858	0.386	0	4	Pitpnc1
0	1.56359	0.999	0.916	0	4	Rora
0	1.55187	0.9	0.602	0	4	Cpe
0	1.52487	0.748	0.191	0	4	Nwd1
0	1.51069	0.782	0.281	0	4	Sfxn5
0	1.51026	0.999	0.989	0	4	Nrxn1
0	1.47755	0.745	0.287	0	4	Sparcl1
0	1.47038	0.997	0.936	0	4	Gabrb1
0	1.46534	0.737	0.19	0	4	Mertk
0	1.44737	0.8	0.316	0	4	Nckap5
0	1.42077	0.927	0.443	0	4	Ptprt
0	1.39569	0.97	0.717	0	4	Nfia
0	1.38917	0.723	0.216	0	4	Lama2
0	1.38263	0.687	0.222	0	4	Acsl3
0	1.30421	0.743	0.357	0	4	Grm3
0	1.24791	0.754	0.225	0	4	Sox6
0	1.23122	0.927	0.77	0	4	Gnao1
0	1.20634	0.997	0.97	0	4	Ctnnd2
0	1.19457	0.707	0.298	0	4	Sash1
0	1.19322	0.866	0.599	0	4	3110039I08Rik
0	1.17028	0.572	0.181	0	4	Nhsl1
0	1.16688	0.585	0.138	0	4	Phkg1
0	1.15456	0.58	0.142	0	4	Gm6145
0	1.14412	0.573	0.207	0	4	Phka1
0	1.13239	0.575	0.186	0	4	Paqr8
0	1.1206	0.577	0.157	0	4	Bmpr1b
0	1.10535	0.985	0.896	0	4	B3galt1
0	1.1027	0.661	0.234	0	4	Daam2
0	1.06886	0.995	0.942	0	4	Syne1
0	1.05817	0.543	0.139	0	4	Gli3
0	1.04685	0.629	0.202	0	4	Prdm16
0	1.04622	0.676	0.333	0	4	Myo6
0	1.04529	0.608	0.238	0	4	Appl2
0	1.02993	0.773	0.376	0	4	Trps1
0	1.02398	1	0.993	0	4	Lsamp
0	1.02244	0.519	0.149	0	4	Rfx4
0	1.00747	0.886	0.727	0	4	Gpm6b
0	0.998314	0.533	0.187	0	4	Bcan
0	0.98297	0.505	0.18	0	4	Gpam
0	0.962696	0.628	0.326	0	4	Clmn
0	0.951967	0.897	0.588	0	4	Qk
0	0.948326	0.67	0.274	0	4	Dock1
0	0.928059	0.48	0.14	0	4	Gm973
0	0.918492	0.475	0.147	0	4	Fam20a
0	0.91571	0.524	0.264	0	4	Arhgef4
0	0.904227	0.449	0.162	0	4	Tprkb
0	0.904169	0.472	0.159	0	4	Htra1
0	0.903175	0.497	0.207	0	4	Rmst
0	0.897403	0.514	0.183	0	4	Acss1
0	0.891273	0.463	0.148	0	4	Glul
0	0.888469	0.822	0.712	0	4	Fmn2
0	0.853727	0.501	0.17	0	4	Tcf7l2
0	0.842993	0.464	0.152	0	4	Slc39a12
0	0.832592	0.84	0.719	0	4	Stox2
0	0.829282	0.427	0.12	0	4	Gldc
0	0.827424	0.465	0.176	0	4	Cspg5
0	0.824729	0.428	0.173	0	4	Cables1
0	0.8095	0.428	0.138	0	4	Gli2
0	0.805407	0.929	0.664	0	4	Maml2
0	0.804874	0.492	0.208	0	4	Arhgef26
0	0.797003	0.424	0.137	0	4	Pla2g7
0	0.793083	1	0.875	0	4	Zbtb20
0	0.781091	0.97	0.93	0	4	Tnik
0	0.773275	0.962	0.825	0	4	Dgkb
0	0.76908	0.405	0.115	0	4	Atp13a4
0	0.764764	0.394	0.155	0	4	Kank1
0	0.763588	0.383	0.117	0	4	Grin2c
0	0.759047	0.671	0.334	0	4	Gpc6
0	0.757592	0.436	0.179	0	4	Asrgl1
0	0.733591	0.433	0.17	0	4	Rapgef3
0	0.730809	0.518	0.233	0	4	Itpr2
0	0.728679	0.416	0.152	0	4	Gramd3
0	0.725691	0.378	0.107	0	4	Acsbg1
0	0.702147	0.912	0.83	0	4	Ntrk2
0	0.697384	0.393	0.139	0	4	Fgd6
0	0.6955	0.403	0.151	0	4	Pnpla7
0	0.685701	0.364	0.127	0	4	Aldh1l1
0	0.683774	0.382	0.147	0	4	Gm40578
0	0.644638	0.342	0.117	0	4	Celrr
0	0.640777	0.371	0.133	0	4	Irak2
0	0.634177	0.349	0.115	0	4	Plcd4
0	0.615036	0.338	0.123	0	4	Ndrg2
0	0.610522	0.349	0.115	0	4	Pbxip1
0	0.506932	1	1	0	4	Malat1
9.75295e-306	0.627871	0.352	0.13	2.92588e-302	4	Slco1c1
7.06952e-304	0.661209	0.76	0.585	2.12085e-300	4	Fnbp1
6.43318e-299	0.591502	0.98	0.956	1.92995e-295	4	Gphn
6.76353e-294	0.590595	0.308	0.107	2.02906e-290	4	Slc7a10
2.37366e-291	0.656019	0.344	0.134	7.12099e-288	4	Gm5089.1
1.15875e-290	0.553943	0.312	0.107	3.47626e-287	4	Alpk1
2.83119e-285	0.701935	0.395	0.175	8.49357e-282	4	St3gal4
7.08619e-277	0.702675	0.425	0.196	2.12586e-273	4	Eps8
7.13644e-276	0.677646	0.37	0.159	2.14093e-272	4	Slc6a11
3.41761e-271	0.670395	0.473	0.236	1.02528e-267	4	Pard3b
6.75755e-269	0.59421	0.363	0.152	2.02726e-265	4	Hepacam
1.13822e-254	0.652958	0.419	0.2	3.41466e-251	4	Zfp521
8.18946e-252	0.591107	0.268	0.092	2.45684e-248	4	Fam163a
2.4818e-249	0.609769	0.35	0.149	7.44539e-246	4	Egfr
1.49925e-248	0.584678	0.722	0.565	4.49776e-245	4	Phlpp1
2.88546e-248	0.726581	0.518	0.307	8.65638e-245	4	Csgalnact1
1.46981e-244	0.606217	0.983	0.952	4.40943e-241	4	Plcb1
7.88633e-244	0.501702	0.282	0.103	2.3659e-240	4	Gja1
2.70575e-243	0.597325	0.339	0.144	8.11725e-240	4	Ddah1
6.16528e-243	0.455423	0.298	0.109	1.84959e-239	4	Apoe
7.27666e-243	0.638373	0.299	0.116	2.183e-239	4	Slc7a11
1.23072e-242	0.764711	0.492	0.275	3.69215e-239	4	Ptn
1.28487e-240	0.494041	1	0.999	3.8546e-237	4	Gm42418
1.14333e-237	0.5662	0.988	0.978	3.43e-234	4	Mdga2
1.19231e-233	0.625019	0.444	0.225	3.57694e-230	4	Plekhg1
8.16416e-233	0.740489	0.55	0.358	2.44925e-229	4	Add3
6.02325e-229	0.535677	0.28	0.107	1.80698e-225	4	Palld
2.60721e-228	0.65524	0.535	0.306	7.82162e-225	4	Cdh20
1.87453e-226	0.624134	0.873	0.844	5.62358e-223	4	Sorbs1
1.57646e-224	0.467798	0.271	0.101	4.72937e-221	4	Fgfr3
1.69448e-223	0.643346	0.37	0.173	5.08344e-220	4	Nxn
4.03893e-222	0.5435	0.646	0.38	1.21168e-218	4	Glis3
2.04711e-221	0.664976	0.664	0.48	6.14132e-218	4	Pcdh7
3.98457e-217	0.290901	0.792	0.624	1.19537e-213	4	Tenm3
4.02395e-213	0.534455	0.34	0.152	1.20719e-209	4	Gsap
6.21514e-212	0.288304	0.95	0.769	1.86454e-208	4	Trpm3
2.65886e-205	0.479795	0.483	0.255	7.97658e-202	4	Utrn
1.62042e-202	0.558678	0.317	0.143	4.86126e-199	4	Utp14b
1.78822e-200	0.565535	0.368	0.182	5.36467e-197	4	Myo10
1.06919e-196	0.480313	0.28	0.117	3.20756e-193	4	Ntsr2
1.07681e-196	0.595502	0.829	0.801	3.23043e-193	4	Gpm6a
2.99012e-195	0.564272	0.349	0.172	8.97036e-192	4	Fads2
1.04653e-192	0.693543	0.518	0.341	3.1396e-189	4	Mapk4
2.79355e-183	0.384782	0.997	0.974	8.38066e-180	4	Cadm2
8.06222e-178	0.529898	0.311	0.147	2.41867e-174	4	Clu
6.27164e-175	0.48109	0.321	0.153	1.88149e-171	4	Cpq
5.00542e-173	0.654233	0.567	0.412	1.50163e-169	4	Igsf11
1.00939e-165	0.433674	0.272	0.121	3.02817e-162	4	Agmo
5.35156e-162	0.540579	0.285	0.135	1.60547e-158	4	Lrp4
5.92133e-159	0.421841	0.293	0.135	1.7764e-155	4	Ccdc141
3.18216e-156	0.529919	0.311	0.157	9.54648e-153	4	Rgma
4.64767e-156	0.670026	0.569	0.453	1.3943e-152	4	Pde8b
2.22877e-155	0.543581	0.284	0.137	6.68631e-152	4	9430041J12Rik
1.74561e-154	0.752507	0.518	0.383	5.23684e-151	4	Pacrg
2.01742e-148	0.614805	0.355	0.195	6.05227e-145	4	Plce1
3.90469e-141	0.475912	0.274	0.134	1.17141e-137	4	Rftn2
4.65393e-138	0.39467	0.838	0.753	1.39618e-134	4	Grid2
1.56889e-137	0.555047	0.402	0.247	4.70666e-134	4	Mcc
3.63569e-137	0.414984	0.913	0.89	1.09071e-133	4	Nrcam
2.53159e-136	0.596969	0.565	0.428	7.59476e-133	4	Cdh10
1.21834e-133	0.410146	0.268	0.132	3.65501e-130	4	Notch1
7.22267e-132	0.49109	0.291	0.153	2.1668e-128	4	Sh3pxd2b
6.02859e-131	0.46962	0.313	0.169	1.80858e-127	4	Megf10
1.06585e-130	0.433942	0.258	0.124	3.19756e-127	4	Aox1
5.29343e-129	0.503245	0.299	0.16	1.58803e-125	4	Pcsk6
2.32561e-128	0.572557	0.471	0.324	6.97682e-125	4	Stard13
4.3833e-125	0.303156	0.413	0.236	1.31499e-121	4	Lrmda
5.30809e-122	0.492126	0.34	0.198	1.59243e-118	4	Bcl2
1.06909e-121	0.627636	0.448	0.322	3.20728e-118	4	Wwc1
2.02474e-120	0.473617	0.276	0.146	6.07423e-117	4	Ddo
8.60314e-117	0.598239	0.936	0.884	2.58094e-113	4	Cmss1
1.7533e-116	0.443454	0.283	0.153	5.25991e-113	4	Psd2
3.38208e-116	0.475668	0.322	0.186	1.01462e-112	4	Eya1
2.38645e-114	0.422494	0.25	0.127	7.15934e-111	4	Wwtr1
4.04348e-113	0.357331	0.255	0.135	1.21304e-109	4	Serpine2
1.20974e-112	0.507258	0.321	0.188	3.62921e-109	4	Lhfp
5.00366e-109	0.600961	0.315	0.188	1.5011e-105	4	Adamts9
5.34709e-109	0.404192	0.271	0.148	1.60413e-105	4	Zcchc24
2.7356e-108	0.479949	0.364	0.229	8.20681e-105	4	Slc6a1
2.91948e-108	0.4961	0.82	0.83	8.75844e-105	4	Trim9
4.05566e-108	0.377668	0.261	0.142	1.2167e-104	4	Itga6
1.73243e-105	0.563012	0.26	0.139	5.19728e-102	4	Gfap
2.95365e-105	0.460236	0.291	0.168	8.86095e-102	4	Emx2os
5.11653e-105	0.51523	0.302	0.181	1.53496e-101	4	Lix1
1.50464e-103	0.450097	0.269	0.147	4.51392e-100	4	Cdh19
2.90258e-100	0.426463	0.271	0.152	8.70773e-97	4	Plxnb1
8.39297e-98	0.447296	0.257	0.142	2.51789e-94	4	Tcf7l1
1.69445e-96	0.326059	0.889	0.802	5.08335e-93	4	Ppp2r2b
4.36694e-96	0.442786	0.404	0.272	1.31008e-92	4	Tmtc2
2.41661e-95	0.467249	0.273	0.155	7.24983e-92	4	Shroom3
7.07593e-95	0.340584	0.946	0.926	2.12278e-91	4	Ncam1
5.27781e-93	0.415574	0.603	0.519	1.58334e-89	4	Xylt1
1.50402e-88	0.386237	0.887	0.878	4.51206e-85	4	Nebl
5.47338e-88	0.515554	0.385	0.282	1.64201e-84	4	Acsl6
2.63879e-86	0.370381	0.314	0.197	7.91636e-83	4	Abca1
1.14441e-82	0.590824	0.467	0.391	3.43322e-79	4	Garem1
4.28324e-81	0.324935	0.58	0.44	1.28497e-77	4	Sox5
8.59907e-81	0.501966	0.499	0.427	2.57972e-77	4	Nrxn2
2.74486e-66	0.379612	0.298	0.2	8.23458e-63	4	Notch2
2.76693e-63	0.305656	0.814	0.816	8.3008e-60	4	Mical2
3.55922e-63	0.363658	0.368	0.266	1.06777e-59	4	Plcb4
2.06172e-60	0.386769	0.272	0.176	6.18515e-57	4	C4b
8.34222e-60	0.308074	0.76	0.761	2.50267e-56	4	Adcy2
7.67666e-56	0.49412	0.481	0.448	2.303e-52	4	Phactr3
8.97333e-56	0.369587	0.29	0.198	2.692e-52	4	Gm4876
6.07416e-54	0.305908	0.393	0.296	1.82225e-50	4	Cdk19
1.69798e-50	0.416839	0.464	0.409	5.09395e-47	4	Fut9
2.98827e-50	0.426936	0.368	0.283	8.96482e-47	4	9530026P05Rik
7.37626e-50	0.284675	0.907	0.914	2.21288e-46	4	Dclk1
2.44453e-44	0.374056	0.348	0.275	7.3336e-41	4	Hip1
8.5088e-36	0.395833	0.328	0.273	2.55264e-32	4	Shc3
1.24431e-33	0.427541	0.443	0.435	3.73292e-30	4	C130071C03Rik
1.30103e-33	0.27762	0.363	0.293	3.90309e-30	4	Tox
1.51335e-30	0.344125	0.261	0.208	4.54004e-27	4	Ngef
4.59236e-28	0.345544	0.459	0.429	1.37771e-24	4	Kcnn2
1.63747e-26	0.3117	0.396	0.345	4.9124e-23	4	Pde7b
2.67977e-26	0.415636	0.288	0.245	8.03931e-23	4	Eda
1.2138e-25	0.267683	0.27	0.212	3.64141e-22	4	Pdzrn3
2.90928e-24	0.258485	0.273	0.223	8.72784e-21	4	Rab31
2.61804e-22	0.295138	0.616	0.631	7.85412e-19	4	Sema6d
8.40454e-22	0.266357	0.312	0.265	2.52136e-18	4	Arhgap26.1
7.54098e-20	0.337371	0.375	0.346	2.26229e-16	4	Ephb1
5.86016e-19	0.367361	0.451	0.472	1.75805e-15	4	Nol4
5.22088e-18	0.302055	0.272	0.234	1.56626e-14	4	Pcdh11x
2.33192e-15	0.285387	0.377	0.361	6.99576e-12	4	Sorcs2
1.42998e-14	0.404051	0.324	0.299	4.28993e-11	4	Rgs6
8.59972e-14	0.329875	0.409	0.427	2.57992e-10	4	Adam23
1.42675e-13	0.275683	0.299	0.277	4.28025e-10	4	Dpf3
1.60202e-11	0.334528	0.381	0.404	4.80605e-08	4	Wnk2
2.01257e-11	0.273907	0.296	0.28	6.03771e-08	4	Samd4
1.87488e-10	0.289253	0.352	0.348	5.62464e-07	4	Cyp7b1
2.27317e-08	0.2829	0.477	0.542	6.8195e-05	4	Cdh2
0.000117871	0.342409	0.598	0.646	0.353612	4	AY036118
0.00478981	0.256567	0.314	0.352	1	4	9330159F19Rik
0	2.89418	0.865	0.256	0	5	Tshz2
0	2.75128	0.719	0.292	0	5	Gm28928
0	2.70062	0.876	0.497	0	5	Sgcz
0	2.00443	0.968	0.635	0	5	Cntn5
0	1.96939	0.661	0.341	0	5	Gpc6
0	1.88456	0.93	0.748	0	5	Nrg1
0	1.78968	0.985	0.785	0	5	Hs6st3
0	1.7892	0.984	0.899	0	5	Lrrc4c
0	1.70119	0.81	0.194	0	5	Pdzrn3
0	1.65995	0.947	0.365	0	5	Dpp10
0	1.64972	0.686	0.143	0	5	Vwc2l
0	1.60228	0.997	0.837	0	5	Lingo2
0	1.59922	0.91	0.385	0	5	Pcdh15
0	1.56119	0.944	0.456	0	5	Car10
0	1.54724	0.917	0.285	0	5	Rasgef1b
0	1.541	1	0.943	0	5	Ptprd
0	1.53084	0.916	0.375	0	5	Unc5d
0	1.49135	0.979	0.821	0	5	Cdh12
0	1.46167	0.838	0.332	0	5	Ldb2
0	1.4577	0.921	0.559	0	5	Khdrbs2
0	1.3565	0.982	0.767	0	5	Kcnb2
0	1.32556	0.704	0.282	0	5	Tox
0	1.31019	0.999	0.868	0	5	Arpp21
0	1.30769	0.999	0.972	0	5	Tenm2
0	1.29604	0.816	0.529	0	5	Zmat4
0	1.28216	0.702	0.185	0	5	Cux2
0	1.25841	0.666	0.191	0	5	Gm28905
0	1.25688	0.971	0.696	0	5	Kcnq5
0	1.25404	0.978	0.894	0	5	Asic2
0	1.17469	0.826	0.456	0	5	Ptprt
0	1.17407	0.842	0.396	0	5	Chsy3
0	1.15181	0.868	0.32	0	5	Mef2c
0	1.13767	0.959	0.749	0	5	5730522E02Rik
0	1.12511	0.763	0.282	0	5	Meis2
0	1.11672	0.764	0.303	0	5	Cdh20
0	1.11319	0.738	0.302	0	5	Prr16
0	1.09659	0.94	0.545	0	5	Gria4
0	1.09356	0.737	0.327	0	5	Grm8
0	1.08713	0.775	0.234	0	5	Cobl
0	1.04197	0.661	0.193	0	5	Fhod3
0	1.03343	0.991	0.802	0	5	Tenm4
0	1.01614	0.999	0.981	0	5	Meg3
0	1.00331	0.53	0.212	0	5	Rmst
0	0.964371	0.959	0.742	0	5	Pcsk2
0	0.947369	1	0.867	0	5	Snhg11
0	0.944082	0.907	0.462	0	5	Hecw1
0	0.942283	0.901	0.656	0	5	Kcnh7
0	0.938525	0.846	0.42	0	5	Cntn3
0	0.938398	0.514	0.095	0	5	AC060761.1
0	0.936577	0.717	0.261	0	5	Mlip
0	0.912498	0.881	0.447	0	5	D430041D05Rik
0	0.899982	0.852	0.442	0	5	Ncald
0	0.894806	0.999	0.935	0	5	Grm7
0	0.870581	0.858	0.401	0	5	A230006K03Rik
0	0.865159	0.736	0.232	0	5	Cit
0	0.855349	0.948	0.664	0	5	Etl4
0	0.840709	1	0.961	0	5	Phactr1
0	0.839697	0.995	0.88	0	5	Ptprn2
0	0.836782	0.795	0.353	0	5	Vsnl1
0	0.835661	0.847	0.425	0	5	Bcl11a
0	0.820239	0.508	0.178	0	5	Necab1
0	0.802925	0.813	0.398	0	5	Fut9
0	0.797689	0.999	0.989	0	5	Csmd1
0	0.780979	0.642	0.272	0	5	Samd5
0	0.774094	0.602	0.176	0	5	Olfm2
0	0.76644	0.983	0.783	0	5	Rian
0	0.764823	0.929	0.751	0	5	Gpr158
0	0.758529	0.885	0.457	0	5	Hecw2
0	0.744027	0.596	0.192	0	5	Dok5
0	0.743334	0.811	0.433	0	5	Galnt13
0	0.705059	0.712	0.322	0	5	Runx1t1
0	0.703325	1	0.989	0	5	Nrxn1
0	0.678792	0.573	0.207	0	5	Igsf9b
0	0.6264	0.991	0.914	0	5	Fgf12
0	0.614626	0.957	0.814	0	5	Dock3
0	0.584372	0.453	0.137	0	5	Bmper
0	0.579001	0.414	0.124	0	5	Chrm2
3.54482e-306	0.560844	0.592	0.25	1.06345e-302	5	Ptpn5
3.32042e-301	0.749293	0.582	0.25	9.96127e-298	5	Nwd2
1.44245e-297	0.595157	0.829	0.407	4.32735e-294	5	Spock1
1.92836e-297	0.62977	0.999	0.959	5.78509e-294	5	Syt1
3.42464e-296	0.587586	0.537	0.216	1.02739e-292	5	Bicc1
1.37192e-287	0.998364	0.94	0.879	4.11577e-284	5	Ralyl
5.92872e-281	1.26605	0.825	0.627	1.77862e-277	5	Tenm3
1.55714e-272	0.692638	0.452	0.17	4.67141e-269	5	Rspo2
4.15851e-271	0.554293	0.683	0.334	1.24755e-267	5	Lingo1
3.56256e-267	0.664811	0.895	0.727	1.06877e-263	5	Sobp
6.527e-260	0.693154	0.942	0.754	1.9581e-256	5	Agbl4
1.41892e-259	0.593237	0.978	0.884	4.25675e-256	5	Dgki
4.15228e-257	0.725892	0.619	0.304	1.24568e-253	5	Epha3
2.47239e-251	0.642746	0.76	0.418	7.41717e-248	5	Rtl4
1.97092e-247	0.686928	0.937	0.844	5.91276e-244	5	Mar1
1.81309e-244	0.525565	0.997	0.951	5.43926e-241	5	Snhg14
5.05872e-243	0.542568	0.975	0.795	1.51762e-239	5	Nell2
4.78735e-241	0.511723	0.572	0.258	1.43621e-237	5	Mpped1
9.81841e-241	0.7671	0.844	0.622	2.94552e-237	5	Sema6d
3.44958e-238	0.667885	0.809	0.514	1.03487e-234	5	Edil3
9.15963e-235	1.07098	0.578	0.29	2.74789e-231	5	Rgs6
8.98017e-233	0.282003	0.774	0.385	2.69405e-229	5	Farp1
6.22737e-232	0.623496	0.814	0.522	1.86821e-228	5	Gabrb2
1.48976e-230	0.507429	0.998	0.98	4.46929e-227	5	Fgf14
3.20774e-229	0.627455	0.955	0.845	9.62323e-226	5	Clstn2
1.32684e-228	0.977945	0.753	0.511	3.98051e-225	5	Mgat4c
7.89113e-225	0.546025	0.599	0.295	2.36734e-221	5	Nyap2
3.42859e-219	0.782609	0.334	0.115	1.02858e-215	5	Rxfp1
5.56966e-215	0.499695	0.764	0.447	1.6709e-211	5	Gucy1a2
4.81568e-213	0.531006	0.763	0.448	1.44471e-209	5	Mtus2
6.89516e-212	0.908781	0.915	0.837	2.06855e-208	5	Cacna2d3
3.54422e-211	0.505197	0.938	0.817	1.06327e-207	5	Atp2b2
5.30693e-210	0.531971	0.718	0.413	1.59208e-206	5	Syt16
4.8795e-208	0.479359	0.972	0.912	1.46385e-204	5	Dclk1
5.97203e-207	0.45159	0.352	0.129	1.79161e-203	5	Grm4
4.56325e-206	0.743784	0.697	0.395	1.36897e-202	5	Fstl4
1.00899e-205	0.639915	0.602	0.305	3.02697e-202	5	Sorcs1
1.53931e-205	0.717655	0.425	0.184	4.61792e-202	5	Kcnh5
1.39669e-203	0.76821	0.556	0.286	4.19006e-200	5	Camk2d
7.54889e-202	0.478784	0.768	0.459	2.26467e-198	5	Pak7
3.78544e-200	0.625531	0.932	0.83	1.13563e-196	5	Pde10a
8.13466e-194	0.638997	0.888	0.789	2.4404e-190	5	Ntm
1.06356e-190	0.473868	0.947	0.804	3.19068e-187	5	Cacna2d1
2.48593e-190	0.447027	0.999	0.978	7.4578e-187	5	Nrg3
1.31707e-185	0.648667	0.569	0.289	3.95121e-182	5	Gm2164
4.97652e-185	0.509815	0.872	0.675	1.49296e-181	5	Caln1
4.49492e-180	0.449804	0.588	0.317	1.34848e-176	5	Kcnb1
8.73578e-174	0.521818	0.988	0.981	2.62074e-170	5	Nlgn1
7.67764e-172	0.427449	0.936	0.786	2.30329e-168	5	Snap25
3.50033e-170	0.464587	0.591	0.329	1.0501e-166	5	Phf24
5.60914e-169	0.498199	0.736	0.451	1.68274e-165	5	9330162G02Rik
1.64125e-168	0.403384	0.63	0.341	4.92375e-165	5	Mapk4
5.08336e-164	0.445038	0.838	0.614	1.52501e-160	5	Grin1
1.00223e-162	0.56855	0.913	0.851	3.00668e-159	5	Kctd16
1.79683e-162	0.810946	0.691	0.483	5.39048e-159	5	Pcdh7
3.42619e-162	0.370704	0.318	0.124	1.02786e-158	5	Vwa5b2
5.10809e-161	0.682623	0.38	0.172	1.53243e-157	5	Col23a1
2.07999e-160	0.629086	0.847	0.69	6.23997e-157	5	Fam19a2
4.14783e-160	0.389193	0.364	0.157	1.24435e-156	5	Frmd3
9.71225e-160	0.354714	0.99	0.92	2.91367e-156	5	Cadps
1.31901e-159	0.585587	0.706	0.434	3.95703e-156	5	Astn2
2.46892e-158	0.521127	0.663	0.407	7.40677e-155	5	Rit2
7.10448e-158	0.419013	0.999	0.981	2.13134e-154	5	Pcdh9
2.9668e-156	0.425779	0.516	0.273	8.90041e-153	5	Mirg
3.19383e-155	0.422425	0.69	0.402	9.58149e-152	5	Slc35f1
9.93977e-153	0.455714	0.949	0.876	2.98193e-149	5	Rgs7
1.43608e-151	0.445765	0.655	0.393	4.30823e-148	5	Peg3
6.69813e-150	0.402295	0.999	0.973	2.00944e-146	5	Kalrn
7.88801e-150	0.446865	0.799	0.571	2.3664e-146	5	Itpr1
2.77799e-149	0.447121	0.95	0.875	8.33396e-146	5	Grid1
7.1546e-148	0.430382	0.33	0.138	2.14638e-144	5	Atp10a
1.96831e-147	0.551924	0.805	0.652	5.90494e-144	5	Kcnab1
1.14497e-144	0.4343	0.581	0.331	3.43491e-141	5	Tmtc1
4.64287e-144	0.397827	0.512	0.274	1.39286e-140	5	Cacng2
2.02242e-143	0.477396	0.997	0.951	6.06725e-140	5	Dab1
2.02689e-140	0.346555	0.966	0.811	6.08066e-137	5	Tmem178b
1.71123e-138	0.456433	0.534	0.297	5.13369e-135	5	Grik3
2.78461e-137	0.350221	0.953	0.802	8.35383e-134	5	Ppp2r2b
1.1876e-136	0.359119	0.936	0.836	3.56281e-133	5	C230004F18Rik
1.85758e-136	0.410869	0.945	0.877	5.57273e-133	5	Prickle2
2.26696e-135	0.526618	0.976	0.944	6.80087e-132	5	Kcnip4
4.26743e-135	0.399475	0.524	0.291	1.28023e-131	5	Arhgap20
3.92373e-129	0.387425	0.507	0.286	1.17712e-125	5	Dlgap3
9.13766e-128	0.361631	0.663	0.412	2.7413e-124	5	Miat
2.99189e-127	0.444571	0.517	0.288	8.97567e-124	5	Trhde
3.92874e-126	0.26833	0.647	0.368	1.17862e-122	5	Grm3
7.99138e-126	0.357167	0.962	0.867	2.39741e-122	5	Rbfox3
2.33558e-125	0.427475	0.415	0.215	7.00675e-122	5	Atp2b4
1.45355e-124	0.364737	0.868	0.717	4.36065e-121	5	Shank2
8.06623e-124	0.375124	0.832	0.632	2.41987e-120	5	Dync1i1
2.14602e-123	0.376747	0.504	0.288	6.43805e-120	5	5330417C22Rik
2.57258e-123	0.586563	0.671	0.417	7.71773e-120	5	Inpp4b
5.0289e-123	0.374803	0.553	0.331	1.50867e-119	5	Syn1
5.27509e-123	0.390987	0.583	0.358	1.58253e-119	5	2900011O08Rik
2.07309e-122	0.37177	0.631	0.398	6.21927e-119	5	Arfgef3
3.68234e-122	0.448726	0.616	0.392	1.1047e-118	5	Srrm4
2.19924e-121	0.365023	0.755	0.518	6.59772e-118	5	Dnm1
9.13835e-121	0.396485	0.374	0.182	2.74151e-117	5	Gm41414
3.53351e-120	0.351999	0.888	0.743	1.06005e-116	5	Epha5
1.80006e-119	0.3657	0.816	0.629	5.40017e-116	5	Scn2a
2.11885e-118	0.557343	0.952	0.888	6.35656e-115	5	Schip1
5.18288e-116	0.399183	0.433	0.235	1.55486e-112	5	Dkk3
2.87542e-115	0.346467	0.651	0.413	8.62625e-112	5	Susd4
1.01822e-114	0.352987	0.906	0.815	3.05465e-111	5	Rims2
6.72433e-114	0.329475	0.701	0.46	2.0173e-110	5	Snap91
4.32132e-113	0.438992	0.668	0.427	1.2964e-109	5	Cdh10
1.50847e-112	0.323656	0.999	0.969	4.52541e-109	5	Auts2
3.14615e-111	0.451723	0.617	0.398	9.43845e-108	5	Syn3
1.49251e-110	0.335573	0.702	0.464	4.47754e-107	5	Sptbn4
2.95031e-109	0.354348	0.572	0.359	8.85094e-106	5	Pcdha11
5.83134e-109	0.442631	0.442	0.249	1.7494e-105	5	Mcc
2.38563e-108	0.310746	0.932	0.819	7.15688e-105	5	Gabbr2
6.4948e-107	0.285344	0.935	0.849	1.94844e-103	5	Pclo
1.839e-106	0.354754	0.384	0.204	5.517e-103	5	Gap43
4.59147e-106	0.300967	0.825	0.661	1.37744e-102	5	Slc4a10
7.14445e-105	0.477288	0.462	0.272	2.14334e-101	5	Cemip
7.30268e-105	0.341704	0.975	0.922	2.1908e-101	5	Adgrl3
1.2919e-104	0.35484	0.883	0.863	3.8757e-101	5	Dscam
1.91301e-102	0.314593	0.628	0.407	5.73902e-99	5	Srrm3
8.49505e-102	0.305121	0.97	0.895	2.54851e-98	5	Myt1l
5.55806e-100	0.385942	0.552	0.344	1.66742e-96	5	Trpc5
1.09253e-99	0.336259	0.419	0.236	3.27759e-96	5	Gm37899
5.74402e-99	0.297682	0.995	0.937	1.72321e-95	5	Lrrc7
9.8161e-99	0.632987	0.34	0.181	2.94483e-95	5	Gm30382
9.03219e-98	0.33942	0.631	0.417	2.70966e-94	5	Scn1a
1.22832e-96	0.418585	0.524	0.32	3.68496e-93	5	Ptchd4
1.40875e-96	0.343025	0.565	0.361	4.22625e-93	5	Sidt1
1.89101e-96	0.305536	0.606	0.396	5.67304e-93	5	Wnk2
5.69884e-96	0.29209	0.88	0.75	1.70965e-92	5	Ksr2
6.78078e-96	0.349654	0.805	0.621	2.03423e-92	5	Shisa9
1.08792e-94	0.49748	0.413	0.236	3.26377e-91	5	Efna5
6.29388e-94	0.386072	0.6	0.372	1.88816e-90	5	Sv2b
3.10497e-92	0.3133	0.345	0.183	9.31492e-89	5	Dcx
2.7909e-90	0.513252	0.543	0.359	8.37271e-87	5	Lrrtm3
3.23769e-87	0.310249	0.517	0.33	9.71306e-84	5	Mir124a-1hg
2.46586e-86	0.2978	0.99	0.964	7.39759e-83	5	Macrod2
4.39309e-86	0.325394	0.473	0.287	1.31793e-82	5	Dner
5.04917e-86	0.302016	0.54	0.35	1.51475e-82	5	Syt14
9.57358e-86	0.288303	0.632	0.424	2.87207e-82	5	Nmnat2
1.26782e-84	0.896242	0.497	0.344	3.80346e-81	5	Nell1
3.70206e-84	0.274214	0.455	0.274	1.11062e-80	5	Kndc1
6.92049e-83	0.267841	0.949	0.838	2.07615e-79	5	Cnksr2
9.48509e-80	0.277669	0.938	0.846	2.84553e-76	5	Rasgrf1
1.29642e-79	0.30663	0.415	0.252	3.88926e-76	5	Dzank1
1.80399e-79	0.296496	0.524	0.345	5.41196e-76	5	Gm38393
2.42752e-79	0.288237	0.29	0.15	7.28256e-76	5	Fhl2
2.44521e-76	0.257738	0.592	0.396	7.33564e-73	5	Myrip
3.30793e-75	0.494212	0.38	0.231	9.92379e-72	5	Pcdh11x
5.7369e-74	0.271221	0.65	0.449	1.72107e-70	5	Bsn
7.8031e-74	0.736531	0.546	0.41	2.34093e-70	5	Cntn4
9.45636e-74	0.315374	0.55	0.37	2.83691e-70	5	Adcy1
2.16344e-73	0.283961	0.49	0.32	6.49032e-70	5	Reep1
3.6321e-73	0.368899	0.472	0.308	1.08963e-69	5	Flrt2
4.59414e-73	0.267713	0.259	0.131	1.37824e-69	5	Pgr
1.33905e-72	0.296434	0.954	0.887	4.01715e-69	5	Lrfn5
2.17143e-72	0.279568	0.654	0.464	6.51429e-69	5	Nol4
4.5718e-72	0.341934	0.824	0.733	1.37154e-68	5	Kcnj3
1.94643e-70	0.329951	0.467	0.302	5.8393e-67	5	Rasgrf2
2.74132e-70	0.279163	0.802	0.666	8.22397e-67	5	Aff3
4.22097e-69	0.359966	0.381	0.238	1.26629e-65	5	Rab27b
3.00946e-68	0.294676	0.286	0.157	9.02837e-65	5	Banf2
2.22293e-67	0.301896	0.39	0.241	6.6688e-64	5	Epha10
4.30906e-66	0.406209	0.737	0.639	1.29272e-62	5	Cdh8
4.39314e-66	0.587902	0.289	0.164	1.31794e-62	5	Unc13c
3.19071e-65	0.283072	0.367	0.227	9.57213e-62	5	Cadm3
2.26925e-64	0.276265	0.461	0.307	6.80776e-61	5	A230103L15Rik
2.09019e-61	0.325078	1	0.99	6.27058e-58	5	Celf2
9.6213e-58	0.262526	0.419	0.275	2.88639e-54	5	B230209E15Rik
3.88495e-56	0.410787	0.303	0.184	1.16548e-52	5	Pbx3
1.21975e-53	0.259977	0.336	0.212	3.65926e-50	5	Usp13
5.24591e-52	0.261804	0.385	0.253	1.57377e-48	5	Lin7a
4.48315e-48	0.317598	0.414	0.287	1.34495e-44	5	Galnt14
3.13337e-46	0.254685	0.32	0.208	9.40011e-43	5	Mgat5b
1.9046e-36	0.333727	0.324	0.228	5.7138e-33	5	A330008L17Rik
2.77858e-30	0.461607	0.775	0.819	8.33573e-27	5	Egfem1
3.49753e-28	0.53532	0.474	0.405	1.04926e-24	5	Sorcs3
1.3881e-10	0.270353	0.405	0.372	4.16431e-07	5	Thsd7b
2.1851e-10	0.645317	0.525	0.648	6.55529e-07	5	AY036118
3.37183e-08	0.281575	0.584	0.685	0.000101155	5	Grik4
8.64e-06	0.330773	0.46	0.46	0.02592	5	Ptprk
0.000817031	0.458309	0.363	0.377	1	5	Cntnap5b
0	3.15307	0.999	0.241	0	6	Plp1
0	3.10662	1	0.678	0	6	Pde4b
0	2.89228	0.996	0.33	0	6	Mbp
0	2.84224	0.988	0.31	0	6	St18
0	2.62947	0.973	0.194	0	6	Prr5l
0	2.59663	0.939	0.216	0	6	Rnf220
0	2.44848	0.947	0.18	0	6	Mobp
0	2.23466	0.999	0.893	0	6	Slc24a2
0	2.21972	0.994	0.682	0	6	Plcl1
0	2.18679	0.994	0.801	0	6	Tmeff2
0	2.13186	0.971	0.509	0	6	Edil3
0	2.07046	0.84	0.147	0	6	Trf
0	2.04583	0.982	0.559	0	6	Phlpp1
0	2.00608	0.94	0.321	0	6	Arhgap23
0	2.00042	0.97	0.489	0	6	Map7
0	1.98587	0.983	0.607	0	6	Dock10
0	1.9734	0.984	0.707	0	6	Frmd5
0	1.93537	0.982	0.592	0	6	Qk
0	1.93387	1	0.964	0	6	Nkain2
0	1.90788	0.865	0.156	0	6	Mag
0	1.88883	0.799	0.223	0	6	Ctnna3
0	1.87614	0.972	0.712	0	6	Mast4
0	1.85568	0.767	0.178	0	6	Gm16168
0	1.8385	0.914	0.323	0	6	Zfp536
0	1.83639	0.923	0.418	0	6	Ano4
0	1.80172	0.87	0.279	0	6	Erbin
0	1.77063	0.968	0.582	0	6	Fnbp1
0	1.75622	0.974	0.77	0	6	Mapt
0	1.7008	1	0.981	0	6	Pcdh9
0	1.69516	0.982	0.744	0	6	St6galnac3
0	1.6351	0.799	0.158	0	6	Sec14l5
0	1.6335	0.847	0.315	0	6	Ppp1r16b
0	1.62898	0.945	0.508	0	6	Dnm3
0	1.61364	0.799	0.193	0	6	Phldb1
0	1.60783	0.898	0.24	0	6	Enpp2
0	1.60409	0.819	0.203	0	6	Cntn2
0	1.59548	0.773	0.217	0	6	Neat1
0	1.58268	0.832	0.283	0	6	Cdk19
0	1.57024	0.781	0.157	0	6	Pde8a
0	1.56086	0.781	0.174	0	6	Bcas1
0	1.54228	0.917	0.756	0	6	Nfasc
0	1.49748	0.802	0.239	0	6	Ypel2
0	1.49492	0.865	0.361	0	6	Grm3
0	1.4565	0.741	0.148	0	6	Plekhh1
0	1.45188	0.92	0.332	0	6	Sox2ot
0	1.4398	0.792	0.281	0	6	Kif13a
0	1.4375	0.764	0.207	0	6	Arhgef10
0	1.43714	0.728	0.145	0	6	Fa2h
0	1.4282	0.695	0.145	0	6	Aspa
0	1.41076	0.706	0.146	0	6	Ugt8a
0	1.38924	0.767	0.303	0	6	Cdh20
0	1.37363	0.954	0.759	0	6	Pex5l
0	1.36888	0.631	0.136	0	6	A230001M10Rik
0	1.36748	0.671	0.148	0	6	Tspan2
0	1.33481	0.697	0.18	0	6	2023-09-04
0	1.3334	0.697	0.122	0	6	Mog
0	1.32687	0.699	0.192	0	6	Gab1
0	1.30801	0.999	0.996	0	6	Magi2
0	1.29244	0.787	0.299	0	6	Sorcs1
0	1.28705	0.787	0.459	0	6	Pak7
0	1.2847	0.784	0.279	0	6	Dock1
0	1.28462	0.86	0.319	0	6	Elmo1
0	1.27015	0.596	0.166	0	6	Sytl2
0	1.25677	0.762	0.24	0	6	Daam2
0	1.24849	0.668	0.267	0	6	Kndc1
0	1.24753	0.474	0.171	0	6	C4b
0	1.23551	0.669	0.154	0	6	Gatm
0	1.23449	0.707	0.221	0	6	Plekhg1
0	1.23347	0.581	0.142	0	6	Ninj2
0	1.22618	0.622	0.154	0	6	Car2
0	1.20995	0.59	0.123	0	6	C030029H02Rik
0	1.20973	0.883	0.667	0	6	Limch1
0	1.2025	0.632	0.181	0	6	Pstpip2
0	1.16526	0.842	0.412	0	6	Frmd4b
0	1.14157	0.662	0.225	0	6	Slc12a2
0	1.13598	0.592	0.153	0	6	Creb5
0	1.12279	0.722	0.335	0	6	Ephb1
0	1.12113	0.925	0.774	0	6	Gnao1
0	1.12012	0.524	0.134	0	6	Il33
0	1.09328	0.793	0.461	0	6	Hecw2
0	1.09173	0.503	0.126	0	6	Gm10863
0	1.09098	0.805	0.448	0	6	Ptprk
0	1.07923	0.576	0.14	0	6	Myrf
0	1.07529	0.564	0.114	0	6	Gm4593
0	1.0752	0.51	0.118	0	6	4930420G21Rik
0	1.06794	0.52	0.166	0	6	A330015K06Rik
0	1.06739	0.588	0.159	0	6	Nkain1
0	1.06028	0.977	0.885	0	6	Dscaml1
0	1.05789	0.952	0.877	0	6	Prickle2
0	1.04387	0.592	0.143	0	6	Gjc3
0	1.03563	0.986	0.925	0	6	Ncam1
0	1.03493	0.888	0.381	0	6	Plxdc2
0	1.02839	0.572	0.142	0	6	Dock5
0	1.01633	0.583	0.155	0	6	Ppfibp2
0	1.01305	0.552	0.164	0	6	Ccp110
0	1.00763	0.506	0.118	0	6	A330049N07Rik
0	0.992035	0.528	0.175	0	6	Adipor2
0	0.982837	0.54	0.145	0	6	Ttyh2
0	0.98001	0.94	0.812	0	6	Tmem178b
0	0.971434	0.514	0.12	0	6	Cldn11
0	0.970033	0.608	0.212	0	6	Rab31
0	0.966929	0.544	0.203	0	6	Sema6a
0	0.96298	0.453	0.123	0	6	Anln
0	0.961441	0.467	0.138	0	6	Abca8a
0	0.956244	0.669	0.283	0	6	Adamtsl1
0	0.955848	0.454	0.12	0	6	Apod
0	0.954525	0.66	0.331	0	6	Clmn
0	0.944513	0.507	0.132	0	6	D7Ertd443e
0	0.937168	0.999	0.943	0	6	Ptprd
0	0.925115	0.515	0.129	0	6	Plxnb3
0	0.887257	0.454	0.112	0	6	Opalin
0	0.88244	0.481	0.11	0	6	Mal
0	0.850839	0.503	0.142	0	6	Rassf2
0	0.847257	0.676	0.341	0	6	Myo6
0	0.839639	0.474	0.103	0	6	Tmem63a
0	0.808115	0.516	0.171	0	6	Wipf1
0	0.805221	0.463	0.121	0	6	1700047M11Rik
0	0.79013	0.448	0.113	0	6	AC122117.2
0	0.775871	0.438	0.118	0	6	Kcnk13
0	0.74122	0.412	0.094	0	6	Galnt6
0	0.740401	0.422	0.121	0	6	Sox10
0	0.681464	0.38	0.108	0	6	Gm38642
0	0.680737	0.392	0.111	0	6	Insc
0	0.485959	0.823	0.408	0	6	Erbb4
7.53548e-308	0.749555	0.438	0.154	2.26065e-304	6	Gm20687
8.33144e-305	0.575428	0.322	0.084	2.49943e-301	6	Gm21984
3.12831e-294	0.832903	0.639	0.324	9.38493e-291	6	Sh3d19
2.97007e-291	0.708836	0.419	0.145	8.91021e-288	6	Elovl7
5.34196e-290	0.857583	0.832	0.606	1.60259e-286	6	3110039I08Rik
2.83031e-284	0.662091	0.397	0.133	8.49093e-281	6	Plekhg3
4.8322e-279	0.599571	0.342	0.102	1.44966e-275	6	Prima1
9.03393e-275	0.788241	0.53	0.228	2.71018e-271	6	St6gal1
3.59063e-266	0.896977	0.545	0.266	1.07719e-262	6	Sez6l2
3.04104e-259	0.614944	0.997	0.961	9.12313e-256	6	Lrp1b
1.10071e-255	0.539348	0.284	0.076	3.30213e-252	6	Cyp2j12
8.00411e-254	0.573751	0.34	0.107	2.40123e-250	6	Pllp
1.91015e-253	0.523075	0.296	0.082	5.73045e-250	6	Adamtsl4
2.30063e-248	0.598092	0.359	0.117	6.90189e-245	6	Slc25a13
1.75185e-242	0.682152	0.429	0.168	5.25554e-239	6	Megf10
2.12315e-238	0.653153	0.363	0.126	6.36946e-235	6	Atp8b1
5.05475e-236	0.603707	0.34	0.113	1.51642e-232	6	Mboat1
2.69622e-233	0.564137	0.302	0.092	8.08867e-230	6	Gm42756
1.62744e-228	0.57835	0.338	0.114	4.88233e-225	6	Gm42692
8.65673e-226	0.685297	0.57	0.274	2.59702e-222	6	Chd7
6.87379e-218	0.619679	0.438	0.182	2.06214e-214	6	Cobll1
4.27315e-214	0.791497	0.931	0.886	1.28194e-210	6	Dgki
7.63425e-212	0.506381	0.275	0.081	2.29027e-208	6	Tnni1
9.3288e-209	0.79525	0.535	0.272	2.79864e-205	6	Samd4
1.3878e-208	0.753835	0.548	0.277	4.16341e-205	6	Ptn
1.82969e-208	0.568417	0.358	0.134	5.48906e-205	6	Csrp1
4.46534e-206	0.472191	0.354	0.117	1.3396e-202	6	Rasgrp3
8.18407e-199	0.649141	0.869	0.758	2.45522e-195	6	Unc5c
8.2205e-198	0.531073	0.324	0.115	2.46615e-194	6	Pla2g16
1.50614e-197	0.62327	0.373	0.146	4.51842e-194	6	Cdh19
1.8062e-197	0.785997	0.517	0.268	5.41859e-194	6	Srgap1
5.59732e-195	0.725432	0.904	0.804	1.67919e-191	6	Ncam2
3.32203e-194	0.447973	0.266	0.082	9.96609e-191	6	Ermn
4.02992e-187	0.541985	0.345	0.131	1.20898e-183	6	Prkcq
1.01056e-186	0.872027	0.617	0.407	3.03168e-183	6	Palm2
3.58474e-185	0.6433	0.956	0.893	1.07542e-181	6	Kcnq3
7.67309e-182	0.54724	0.316	0.117	2.30193e-178	6	Olfml1
3.96685e-177	0.499458	0.576	0.294	1.19005e-173	6	Tmcc3
6.07265e-174	0.843048	0.62	0.407	1.8218e-170	6	Naaladl2
3.35774e-173	0.677236	0.567	0.324	1.00732e-169	6	Stard13
2.78304e-170	0.666109	0.792	0.733	8.34913e-167	6	Gpm6b
1.61279e-169	0.59205	0.324	0.128	4.83836e-166	6	Fign
2.81689e-169	0.470201	0.258	0.085	8.45066e-166	6	Tnfaip6
9.83484e-168	0.450346	0.258	0.085	2.95045e-164	6	Nfe2l3
2.62853e-166	0.640862	0.372	0.162	7.8856e-163	6	Kif6
1.35326e-165	0.45721	0.337	0.131	4.05979e-162	6	Pld1
3.65521e-162	0.529097	0.35	0.147	1.09656e-158	6	Sorbs3
4.39529e-161	0.448594	0.253	0.085	1.31859e-157	6	Adamts4
2.96905e-160	0.601106	0.373	0.165	8.90716e-157	6	Pde1c
4.90161e-157	0.570458	0.389	0.177	1.47048e-153	6	Heg1
1.7592e-156	0.707874	0.66	0.501	5.27761e-153	6	Kif21a
9.94671e-156	0.5228	0.361	0.156	2.98401e-152	6	Hepacam
7.70189e-155	0.759574	0.65	0.413	2.31057e-151	6	Spock1
1.07321e-152	0.72013	0.269	0.098	3.21962e-149	6	Piezo2
1.1672e-151	0.504089	0.399	0.181	3.50159e-148	6	Bmp2k
1.3396e-151	0.530499	0.275	0.103	4.01879e-148	6	Bfsp2
2.57541e-151	0.635895	0.836	0.755	7.72623e-148	6	Grid2
1.72578e-145	0.76021	0.577	0.373	5.17734e-142	6	Spock3
2.13712e-142	0.59312	0.545	0.311	6.41136e-139	6	Ubash3b
1.58648e-141	0.618846	0.643	0.424	4.75943e-138	6	Il1rap
1.55038e-138	0.507949	0.305	0.128	4.65113e-135	6	Clic4
8.91392e-132	0.408497	0.376	0.169	2.67418e-128	6	Myo1e
6.02548e-130	0.659302	0.511	0.33	1.80764e-126	6	Jakmip3
4.25548e-129	0.478558	0.263	0.104	1.27664e-125	6	Rtkn2
1.80416e-128	0.402384	0.254	0.096	5.41247e-125	6	Afap1l1
1.84946e-123	0.399928	0.254	0.1	5.54838e-120	6	Gpr37
6.08494e-122	0.535214	0.34	0.167	1.82548e-118	6	Kcna6
1.87604e-120	0.427081	0.959	0.957	5.62812e-117	6	Gphn
1.34246e-116	0.466975	0.27	0.115	4.02739e-113	6	Lpar1
5.3044e-116	0.415984	0.29	0.127	1.59132e-112	6	Csf1
1.99888e-110	0.451339	0.276	0.122	5.99663e-107	6	Folh1
1.03384e-108	0.380925	1	0.999	3.10151e-105	6	Gm42418
6.77008e-105	0.344228	0.372	0.184	2.03102e-101	6	Chn2
1.40355e-102	0.611865	0.42	0.237	4.21066e-99	6	Lama2
1.3183e-97	0.432888	0.291	0.142	3.9549e-94	6	Lgi3
3.45947e-96	0.495279	0.452	0.273	1.03784e-92	6	Tmtc2
8.52809e-92	0.4106	0.264	0.125	2.55843e-88	6	Prkd3
9.66434e-92	0.62907	0.504	0.366	2.8993e-88	6	Pakap
5.16965e-86	0.528928	0.57	0.415	1.55089e-82	6	Igsf11
1.89002e-85	0.462845	0.438	0.274	5.67006e-82	6	Hip1
2.26853e-83	0.50083	0.287	0.149	6.80558e-80	6	Mob3b
7.85643e-78	0.477543	0.427	0.27	2.35693e-74	6	Prox1
3.02199e-77	0.399311	0.914	0.845	9.06596e-74	6	Mar1
2.53548e-76	0.407675	0.375	0.221	7.60644e-73	6	Tns3
1.23778e-75	0.542973	0.551	0.449	3.71333e-72	6	Elavl3
8.93132e-74	0.374103	0.997	0.969	2.6794e-70	6	Ank3
4.72183e-72	0.394733	0.925	0.928	1.41655e-68	6	Ube2e2
9.9916e-72	0.419007	0.291	0.159	2.99748e-68	6	Sned1
2.12729e-70	0.508063	0.389	0.258	6.38188e-67	6	Gnai1
3.11972e-63	0.453201	0.379	0.248	9.35915e-60	6	Cobl
3.91486e-61	0.354036	0.255	0.14	1.17446e-57	6	Mtus1
2.43501e-55	0.335087	0.627	0.473	7.30504e-52	6	mt-Rnr1
4.65552e-54	0.422171	0.542	0.452	1.39666e-50	6	Ank
2.48197e-52	0.34158	0.276	0.164	7.44591e-49	6	Pcsk6
3.42015e-52	0.427549	0.376	0.257	1.02604e-48	6	Rcan2
8.39819e-52	0.524118	0.46	0.347	2.51946e-48	6	Tmem132d
1.02544e-49	0.272897	0.522	0.371	3.07632e-46	6	Stxbp6
3.45762e-47	0.255136	0.897	0.901	1.03729e-43	6	B3galt1
1.2609e-39	0.377413	0.956	0.964	3.7827e-36	6	Ctnna2
2.57585e-34	0.260467	0.291	0.201	7.72755e-31	6	Abca1
2.94695e-29	0.371123	0.501	0.433	8.84086e-26	6	Cdh10
4.23765e-28	0.309616	0.259	0.184	1.27129e-24	6	St3gal4
5.62708e-27	0.346758	0.428	0.367	1.68813e-23	6	Add3
3.2026e-24	0.383699	0.454	0.414	9.6078e-21	6	Slco3a1
1.00912e-17	0.702174	0.912	0.847	3.02737e-14	6	Kirrel3
1.48671e-17	0.316801	0.29	0.234	4.46013e-14	6	Pcdh11x
1.51282e-17	0.354154	0.549	0.599	4.53846e-14	6	Fam19a5
1.01515e-14	0.292583	0.289	0.247	3.04546e-11	6	Asxl3
1.31737e-13	0.294116	0.345	0.316	3.9521e-10	6	Atp9a
1.41554e-12	0.596339	0.594	0.645	4.24661e-09	6	AY036118
9.07381e-09	0.270463	0.278	0.258	2.72214e-05	6	Map1a
1.34815e-07	0.347101	0.336	0.336	0.000404446	6	Tmem117
7.23274e-07	0.271911	0.303	0.296	0.00216982	6	Epb41l4b
2.88416e-05	0.261244	0.289	0.285	0.0865247	6	Abca8b
0	2.65666	0.98	0.244	0	7	Plp1
0	2.54066	1	0.678	0	7	Pde4b
0	2.15202	0.95	0.333	0	7	Mbp
0	2.13788	0.852	0.221	0	7	Rnf220
0	2.09676	0.938	0.313	0	7	St18
0	2.05961	0.885	0.199	0	7	Prr5l
0	1.80331	0.999	0.893	0	7	Slc24a2
0	1.69503	0.993	0.683	0	7	Plcl1
0	1.65379	0.998	0.802	0	7	Tmeff2
0	1.62944	0.99	0.707	0	7	Frmd5
0	1.60665	0.909	0.512	0	7	Edil3
0	1.57404	0.982	0.712	0	7	Mast4
0	1.56147	0.918	0.562	0	7	Phlpp1
0	1.55991	0.78	0.327	0	7	Arhgap23
0	1.55064	1	0.964	0	7	Nkain2
0	1.54722	0.717	0.189	0	7	Mobp
0	1.52342	0.975	0.608	0	7	Dock10
0	1.51954	0.987	0.77	0	7	Mapt
0	1.48733	0.812	0.495	0	7	Map7
0	1.47436	0.906	0.585	0	7	Fnbp1
0	1.42427	0.959	0.594	0	7	Qk
0	1.42206	1	0.981	0	7	Pcdh9
0	1.41592	0.781	0.424	0	7	Ano4
0	1.32217	0.568	0.186	0	7	Gm16168
0	1.2768	0.603	0.231	0	7	Ctnna3
0	1.27624	0.6	0.166	0	7	Mag
0	1.25714	0.732	0.331	0	7	Zfp536
0	1.23969	0.992	0.744	0	7	St6galnac3
0	1.2027	0.555	0.158	0	7	Trf
0	1.18094	0.788	0.514	0	7	Dnm3
0	1.18037	0.629	0.288	0	7	Erbin
0	1.16356	1	0.996	0	7	Magi2
0	1.15451	0.527	0.168	0	7	Sec14l5
0	1.14891	0.564	0.248	0	7	Ypel2
0	1.11816	0.506	0.152	0	7	Aspa
0	1.11187	0.524	0.167	0	7	Pde8a
0	1.07664	0.993	0.759	0	7	Pex5l
0	1.0292	0.475	0.154	0	7	Fa2h
0	1.02894	0.526	0.214	0	7	Cntn2
0	1.02881	0.752	0.339	0	7	Sox2ot
0	1.01935	0.522	0.184	0	7	Bcas1
0	1.01293	0.943	0.756	0	7	Nfasc
0	1.003	0.686	0.248	0	7	Enpp2
0	0.972922	0.423	0.129	0	7	C030029H02Rik
3.12825e-300	1.11495	0.605	0.292	9.38474e-297	7	Cdk19
4.49104e-299	0.887635	0.417	0.133	1.34731e-295	7	Mog
1.12035e-297	1.00149	0.487	0.188	3.36106e-294	7	Sep4
4.63028e-295	1.18235	0.617	0.323	1.38908e-291	7	Ppp1r16b
2.73994e-293	1.051	0.542	0.226	8.21981e-290	7	Neat1
4.66558e-290	0.734403	1	0.944	1.39968e-286	7	Ptprd
3.49267e-277	0.816205	0.995	0.925	1.0478e-273	7	Ncam1
1.99833e-276	0.975395	0.417	0.144	5.99499e-273	7	A230001M10Rik
4.66365e-274	1.0199	0.42	0.148	1.39909e-270	7	Ninj2
1.19492e-271	0.924139	0.438	0.16	3.58476e-268	7	Plekhh1
4.64679e-271	1.00102	0.494	0.204	1.39404e-267	7	Phldb1
6.32218e-271	1.07917	0.675	0.368	1.89665e-267	7	Grm3
2.42514e-265	0.964061	0.43	0.157	7.27541e-262	7	Tspan2
8.28472e-257	0.753807	0.961	0.773	2.48542e-253	7	Gnao1
3.42835e-234	1.02532	0.552	0.29	1.0285e-230	7	Kif13a
1.4968e-233	0.814116	0.996	0.884	4.4904e-230	7	Dscaml1
2.51576e-231	0.800776	0.994	0.876	7.54728e-228	7	Prickle2
1.43876e-221	0.916103	0.475	0.218	4.31627e-218	7	Arhgef10
3.02045e-217	0.815493	0.626	0.328	9.06136e-214	7	Elmo1
2.14703e-214	0.839837	0.826	0.669	6.4411e-211	7	Limch1
1.30982e-182	0.551342	0.66	0.389	3.92947e-179	7	Plxdc2
2.3318e-179	0.794637	0.378	0.157	6.99541e-176	7	Ugt8a
1.19093e-178	0.680112	0.987	0.811	3.57278e-175	7	Tmem178b
7.70605e-174	0.815933	0.54	0.288	2.31181e-170	7	Dock1
2.06632e-168	0.767361	0.375	0.161	6.19895e-165	7	Creb5
1.25576e-165	0.807579	0.423	0.202	3.76727e-162	7	Gab1
6.49037e-165	0.707901	0.322	0.123	1.94711e-161	7	Gm4593
1.5657e-158	0.759232	0.489	0.25	4.69711e-155	7	Daam2
7.1673e-155	0.874514	0.538	0.312	2.15019e-151	7	Cdh20
9.41463e-152	0.813869	0.375	0.174	2.82439e-148	7	Sytl2
1.43951e-147	0.804179	0.623	0.421	4.31854e-144	7	Frmd4b
3.4609e-147	0.734315	0.364	0.166	1.03827e-143	7	Gatm
5.31018e-147	0.763769	0.36	0.164	1.59306e-143	7	Car2
7.23127e-147	0.801565	0.389	0.19	2.16938e-143	7	Pstpip2
2.17047e-142	0.503578	0.967	0.756	6.51142e-139	7	Unc5c
1.06387e-141	0.759276	0.531	0.308	3.1916e-138	7	Sorcs1
2.87358e-139	0.475502	1	0.961	8.62073e-136	7	Lrp1b
6.6531e-139	0.770981	0.437	0.231	1.99593e-135	7	Plekhg1
1.07772e-131	0.553825	0.9	0.73	3.23317e-128	7	Gpm6b
8.76698e-129	0.489938	1	0.999	2.63009e-125	7	Gm42418
1.16108e-117	0.728155	0.412	0.234	3.48323e-114	7	Slc12a2
1.93591e-117	0.691142	0.323	0.152	5.80772e-114	7	Gjc3
5.54072e-115	0.671325	0.289	0.126	1.66222e-111	7	4930420G21Rik
2.70521e-107	0.394292	0.968	0.751	8.11564e-104	7	Grid2
6.58062e-106	0.640673	0.329	0.164	1.97419e-102	7	Ppfibp2
7.20942e-103	0.87708	0.556	0.467	2.16283e-99	7	Pak7
1.33492e-102	0.818366	0.567	0.469	4.00477e-99	7	Hecw2
5.56768e-100	0.718514	0.295	0.142	1.6703e-96	7	Il33
2.7033e-98	0.438377	0.983	0.801	8.10989e-95	7	Ncam2
6.87641e-98	0.626401	0.307	0.154	2.06292e-94	7	Ttyh2
1.51793e-97	0.628844	0.302	0.149	4.55379e-94	7	Myrf
1.56717e-94	0.531929	0.997	0.892	4.70152e-91	7	Kcnq3
2.72788e-92	0.346554	0.981	0.711	8.18365e-89	7	mt-Rnr2
2.51624e-89	0.649867	0.276	0.134	7.54873e-86	7	Gm10863
4.34684e-88	0.633292	0.314	0.169	1.30405e-84	7	Nkain1
9.02995e-87	0.613549	0.28	0.14	2.70898e-83	7	D7Ertd443e
4.83138e-86	0.544807	0.255	0.124	1.44941e-82	7	Kcnk13
5.14283e-86	0.707009	0.326	0.183	1.54285e-82	7	Adipor2
1.77378e-80	0.512997	0.285	0.15	5.32135e-77	7	Rassf2
3.98196e-80	0.537768	0.705	0.61	1.19459e-76	7	3110039I08Rik
1.7775e-79	0.556881	0.318	0.178	5.33251e-76	7	Wipf1
8.16573e-79	0.580834	0.258	0.127	2.44972e-75	7	A330049N07Rik
2.7108e-78	0.263864	1	1	8.13241e-75	7	Malat1
9.55776e-76	0.579098	0.286	0.152	2.86733e-72	7	Dock5
3.20359e-73	0.587887	0.302	0.173	9.61077e-70	7	Ccp110
2.59274e-69	0.646749	0.34	0.21	7.77823e-66	7	Sema6a
7.57994e-69	0.619018	0.348	0.222	2.27398e-65	7	Rab31
2.10983e-67	0.667741	0.457	0.338	6.32948e-64	7	Clmn
2.27243e-67	0.622687	0.298	0.174	6.81728e-64	7	A330015K06Rik
2.67576e-64	0.666335	0.456	0.344	8.02729e-61	7	Ephb1
4.31731e-63	0.52698	0.426	0.292	1.29519e-59	7	Adamtsl1
5.78072e-61	0.672062	0.384	0.277	1.73422e-57	7	Kndc1
2.38314e-52	0.603173	0.521	0.458	7.14941e-49	7	Ptprk
9.75724e-48	0.394664	0.981	0.884	2.92717e-44	7	Dgki
2.55604e-46	0.632	0.987	0.884	7.66813e-43	7	Cmss1
1.62378e-41	0.520347	0.251	0.161	4.87133e-38	7	Gm20687
1.10001e-40	0.287342	1	0.969	3.30003e-37	7	Ank3
6.51817e-40	0.28706	0.986	0.843	1.95545e-36	7	Mar1
6.38366e-35	0.659026	0.771	0.64	1.9151e-31	7	AY036118
2.97768e-34	0.662728	0.437	0.413	8.93303e-31	7	Palm2
5.62215e-34	0.460197	0.314	0.235	1.68665e-30	7	St6gal1
3.71769e-32	0.33274	0.992	0.926	1.11531e-28	7	Ube2e2
2.71626e-31	0.28524	0.992	0.956	8.14879e-28	7	Gphn
7.73936e-31	0.495538	0.389	0.332	2.32181e-27	7	Sh3d19
1.50647e-30	0.488871	0.406	0.35	4.51942e-27	7	Myo6
1.66447e-28	0.572515	0.326	0.273	4.99341e-25	7	Sez6l2
2.01807e-24	0.494698	0.329	0.275	6.0542e-21	7	Srgap1
5.14835e-22	0.417855	0.468	0.42	1.5445e-18	7	Spock1
1.38403e-19	0.454589	0.322	0.279	4.15208e-16	7	Samd4
6.09213e-19	0.482827	0.402	0.379	1.82764e-15	7	Spock3
2.75843e-17	0.464627	0.996	0.844	8.2753e-14	7	Kirrel3
2.01586e-15	0.328093	0.32	0.283	6.04758e-12	7	Chd7
9.6757e-11	0.370756	0.309	0.286	2.90271e-07	7	Ptn
1.17249e-10	0.341522	0.346	0.332	3.51747e-07	7	Stard13
4.94909e-10	0.480105	0.391	0.415	1.48473e-06	7	Naaladl2
6.74398e-10	0.449691	0.433	0.509	2.02319e-06	7	Kif21a
1.19304e-06	0.263015	0.319	0.319	0.00357911	7	Ubash3b
2.08608e-05	0.300982	0.399	0.432	0.0625825	7	Il1rap
7.44003e-05	0.29201	0.279	0.279	0.223201	7	Tmtc2
0.000250879	0.440197	0.326	0.372	0.752637	7	Pakap
0.00508778	0.288736	0.314	0.457	1	7	Elavl3
0	1.92941	0.949	0.33	0	8	Usp29
0	1.89925	0.776	0.314	0	8	Cdh18
0	1.82769	0.925	0.368	0	8	Dpp10
0	1.7675	0.527	0.129	0	8	Pld5
0	1.76747	0.632	0.288	0	8	Meis2
0	1.71965	0.692	0.218	0	8	Zfhx3
0	1.65169	0.899	0.431	0	8	Galnt13
0	1.58839	0.921	0.62	0	8	Gabrg3
0	1.58441	0.643	0.235	0	8	Myo5b
0	1.54668	0.564	0.124	0	8	Ankfn1
0	1.53685	0.77	0.391	0	8	Pcdh15
0	1.51009	0.707	0.33	0	8	Grm8
0	1.49467	0.59	0.088	0	8	Ano1
0	1.48399	0.605	0.149	0	8	Arhgap6
0	1.42522	0.748	0.302	0	8	Sorcs1
0	1.3957	0.991	0.981	0	8	Meg3
0	1.3674	0.979	0.962	0	8	Phactr1
0	1.35099	0.88	0.397	0	8	Slc35f1
0	1.34193	0.782	0.19	0	8	Nhs
0	1.33122	0.755	0.146	0	8	Cacna2d2
0	1.32802	0.653	0.278	0	8	Rbms3
0	1.28987	0.741	0.383	0	8	Unc5d
0	1.28187	0.782	0.389	0	8	Trpc4
0	1.27937	0.913	0.753	0	8	Grid2
0	1.27243	0.714	0.2	0	8	Kcnip1
0	1.2335	0.437	0.116	0	8	Ano2
0	1.2157	0.725	0.209	0	8	Prdm16
0	1.18665	0.988	0.915	0	8	Fgf12
0	1.16163	0.998	0.978	0	8	Mdga2
0	1.13752	0.987	0.95	0	8	Nrxn3
0	1.09755	0.81	0.268	0	8	Lhfpl3
0	1.06903	0.985	0.938	0	8	Dpp6
0	1.05653	0.671	0.138	0	8	Gad2
0	1.04212	0.541	0.166	0	8	Tcerg1l
0	1.03367	0.731	0.282	0	8	Camk2d
0	1.02746	0.992	0.868	0	8	Snhg11
0	1.01909	0.969	0.965	0	8	Grm5
0	1.01691	0.594	0.211	0	8	Atp2b4
0	1.01209	0.608	0.23	0	8	Efna5
0	0.993611	0.743	0.356	0	8	Vsnl1
0	0.989998	0.553	0.201	0	8	Zfp521
0	0.985384	0.514	0.14	0	8	Hs3st2
0	0.959322	0.566	0.177	0	8	Gm41414
0	0.952624	0.707	0.258	0	8	Plcb4
0	0.942042	0.592	0.229	0	8	Kcnn3
0	0.936513	0.958	0.785	0	8	Rian
0	0.915622	0.643	0.25	0	8	Ptpn5
0	0.900812	0.633	0.246	0	8	Lin7a
0	0.88559	0.98	0.811	0	8	Tmem178b
0	0.877218	0.701	0.293	0	8	Nyap2
0	0.872143	0.901	0.548	0	8	Gria4
0	0.855592	0.956	0.835	0	8	C230004F18Rik
0	0.81952	0.467	0.143	0	8	Vat1l
0	0.795912	0.597	0.175	0	8	Gad1
0	0.791583	0.7	0.281	0	8	Dner
0	0.766101	0.548	0.179	0	8	Chn2
0	0.764536	0.94	0.739	0	8	A230057D06Rik
0	0.756466	0.539	0.199	0	8	Fhod3
0	0.753839	0.431	0.11	0	8	Sox1ot
0	0.746601	0.911	0.511	0	8	Dnm3
0	0.744734	1	0.991	0	8	Dlg2
0	0.712939	0.578	0.198	0	8	Gap43
0	0.697011	0.665	0.236	0	8	Cit
0	0.692561	0.779	0.39	0	8	Peg3
0	0.596529	0.486	0.139	0	8	Dlx6os1
6.4094e-308	0.570019	0.354	0.092	1.92282e-304	8	Gabrg1
3.70722e-298	0.717295	0.547	0.215	1.11217e-294	8	Gm26691
1.36077e-297	0.764323	0.659	0.294	4.0823e-294	8	Grik3
1.9462e-295	0.623221	0.608	0.252	5.83861e-292	8	6030443J06Rik
5.05362e-291	0.718699	0.952	0.814	1.51609e-287	8	Rims2
9.06494e-289	0.742015	0.428	0.13	2.71948e-285	8	Whrn
1.86287e-284	0.535765	0.323	0.083	5.5886e-281	8	Zic4
4.49081e-283	0.849048	0.715	0.354	1.34724e-279	8	Lrrtm3
2.11377e-281	0.640713	0.991	0.881	6.3413e-278	8	Ptprn2
1.58397e-279	0.835509	0.957	0.885	4.7519e-276	8	Sntg1
2.44628e-278	1.00928	0.935	0.84	7.33885e-275	8	Lingo2
2.88215e-276	0.845814	0.509	0.195	8.64644e-273	8	Gm45455
9.81524e-269	0.794957	0.784	0.451	2.94457e-265	8	9330162G02Rik
2.05194e-268	0.782495	0.996	0.963	6.15583e-265	8	Ctnna2
7.52755e-265	0.599934	0.497	0.182	2.25827e-261	8	Myo10
3.4115e-264	0.536578	0.481	0.179	1.02345e-260	8	Dcx
1.29941e-253	0.570928	0.341	0.098	3.89824e-250	8	Trpc3
5.86249e-253	1.46742	0.545	0.237	1.75875e-249	8	Nxph1
2.3024e-252	0.512431	0.345	0.101	6.90719e-249	8	Htr7
1.23331e-248	1.02408	0.563	0.258	3.69994e-245	8	Gm45881
4.3789e-248	0.658666	0.993	0.984	1.31367e-244	8	Adgrb3
1.74362e-243	1.22675	0.678	0.341	5.23085e-240	8	Sox2ot
4.40212e-243	0.496608	0.25	0.058	1.32064e-239	8	B020031H02Rik
5.55475e-243	0.994965	0.943	0.879	1.66642e-239	8	Ralyl
2.31108e-238	0.711378	0.564	0.251	6.93324e-235	8	Rcan2
6.79826e-237	0.77706	0.789	0.432	2.03948e-233	8	Astn2
1.41622e-236	1.00616	0.934	0.83	4.24865e-233	8	Slc8a1
1.3153e-232	0.719866	0.894	0.746	3.94589e-229	8	Grip1
4.62682e-232	1.50061	0.574	0.298	1.38805e-228	8	Col25a1
4.66928e-232	0.57579	0.996	0.951	1.40079e-228	8	Snhg14
7.69552e-231	1.14514	0.805	0.664	2.30866e-227	8	Nkain3
7.31697e-230	0.703798	0.544	0.248	2.19509e-226	8	Plppr1
2.95401e-226	0.972893	0.592	0.291	8.86203e-223	8	Rgs6
2.14376e-225	1.0127	0.914	0.83	6.43129e-222	8	Dgkb
2.81973e-224	0.693943	0.455	0.181	8.4592e-221	8	C130073E24Rik
3.38738e-222	0.598685	0.701	0.325	1.01621e-218	8	Elmo1
1.26583e-216	0.593357	0.942	0.817	3.7975e-213	8	Atp2b2
3.99376e-214	0.605902	0.657	0.341	1.19813e-210	8	C530008M17Rik
1.47617e-212	0.725891	0.982	0.985	4.42851e-209	8	Rbfox1
4.20356e-206	0.510725	0.516	0.234	1.26107e-202	8	Gm37899
8.82869e-205	0.897551	0.611	0.316	2.64861e-201	8	Man1a
3.09275e-202	0.392089	0.3	0.092	9.27825e-199	8	Gng4
3.68801e-199	0.4904	0.499	0.224	1.1064e-195	8	Tro
5.59782e-197	0.508775	0.657	0.343	1.67934e-193	8	A330076H08Rik
1.36226e-195	0.578066	0.761	0.451	4.08678e-192	8	Sh3rf3
1.45546e-195	0.757924	0.355	0.127	4.36637e-192	8	Chrm2
7.01647e-195	0.608942	0.707	0.407	2.10494e-191	8	Slco3a1
5.29832e-194	0.901234	0.652	0.372	1.5895e-190	8	Spock3
8.50083e-194	0.436168	0.387	0.148	2.55025e-190	8	Tmem130
2.01544e-193	0.540641	0.844	0.593	6.04633e-190	8	Nalcn
2.72085e-185	0.463944	0.271	0.082	8.16254e-182	8	Gm29478
5.67853e-185	0.498009	0.553	0.273	1.70356e-181	8	Mirg
1.58484e-182	0.534794	0.732	0.407	4.75453e-179	8	A230006K03Rik
2.04789e-182	0.702916	0.441	0.193	6.14368e-179	8	Plcxd3
2.35054e-182	1.05908	0.657	0.405	7.05163e-179	8	Cdh13
6.90642e-182	0.661626	0.448	0.198	2.07193e-178	8	Rerg
7.1079e-180	0.486754	0.409	0.167	2.13237e-176	8	Gabra3
4.33291e-179	0.573533	0.891	0.753	1.29987e-175	8	Gpr158
8.52312e-179	0.423052	0.504	0.228	2.55693e-175	8	Slc6a1
1.91161e-174	0.562049	0.819	0.581	5.73483e-171	8	Pak3
2.86181e-173	0.549286	0.699	0.407	8.58544e-170	8	Rit2
1.8422e-171	0.429545	0.271	0.086	5.5266e-168	8	Cacng5
5.69837e-171	1.27489	0.272	0.086	1.70951e-167	8	Cpa6
1.00637e-166	0.557709	0.548	0.288	3.01911e-163	8	Epb41l4b
4.9466e-163	0.445892	0.5	0.242	1.48398e-159	8	Ablim3
1.23393e-162	0.682471	0.426	0.192	3.70179e-159	8	Cntn6
5.53223e-159	0.883088	0.536	0.289	1.65967e-155	8	Trhde
8.97776e-159	0.550565	0.93	0.831	2.69333e-155	8	Ntrk2
1.89454e-158	0.944946	0.889	0.821	5.68363e-155	8	Ryr3
8.5549e-156	0.426405	0.716	0.422	2.56647e-152	8	Nrxn2
3.22749e-153	1.07334	0.762	0.632	9.68246e-150	8	Robo1
1.14246e-151	0.494848	0.619	0.358	3.42738e-148	8	5330434G04Rik
3.04767e-149	0.494117	0.677	0.397	9.14302e-146	8	Syn3
9.92577e-149	0.450471	0.932	0.856	2.97773e-145	8	Akap6
4.30029e-145	0.885482	0.388	0.182	1.29009e-141	8	Pbx3
2.30698e-144	0.466312	0.274	0.095	6.92095e-141	8	Prlr
1.99302e-143	0.43035	0.546	0.292	5.97905e-140	8	Hmgcll1
2.04774e-141	0.414425	0.488	0.251	6.14322e-138	8	Dzank1
5.9355e-137	0.612109	0.986	0.972	1.78065e-133	8	Fam155a
7.04101e-137	0.608565	0.337	0.142	2.1123e-133	8	Gm15155
1.06051e-135	0.42441	0.448	0.227	3.18152e-132	8	Htr2c
8.2781e-132	0.49102	0.39	0.185	2.48343e-128	8	Frmpd3
1.34923e-126	0.410479	0.356	0.161	4.04768e-123	8	Cdh22
8.55342e-126	0.614314	0.619	0.376	2.56603e-122	8	Pdzd2
6.75673e-125	0.469744	0.952	0.887	2.02702e-121	8	Lrfn5
1.22351e-123	0.619001	0.362	0.171	3.67052e-120	8	Sv2c
6.28114e-121	0.393347	0.346	0.158	1.88434e-117	8	Frmd3
1.05493e-120	0.393131	0.695	0.45	3.16478e-117	8	Kif5c
2.14654e-120	0.494873	0.495	0.27	6.43962e-117	8	Srgap1
2.24931e-120	0.429827	0.286	0.116	6.74793e-117	8	Col26a1
7.65991e-119	0.442196	0.326	0.145	2.29797e-115	8	Zbtb7c
1.09043e-118	0.329014	0.939	0.815	3.27128e-115	8	Dock3
3.73969e-118	0.418974	0.907	0.874	1.12191e-114	8	Map2
6.5957e-115	0.47359	0.876	0.863	1.97871e-111	8	Dscam
2.32546e-114	0.464801	0.477	0.269	6.97638e-111	8	Prmt8
7.48785e-111	0.424105	0.96	0.923	2.24635e-107	8	Adgrl3
4.04324e-110	0.589838	0.967	0.865	1.21297e-106	8	Cntnap2
4.77803e-110	0.59225	0.403	0.213	1.43341e-106	8	Iqcj
1.95051e-109	0.319316	0.297	0.127	5.85152e-106	8	Cacng4
4.66141e-108	0.611537	0.265	0.11	1.39842e-104	8	Gpc3
1.41981e-107	0.394843	0.693	0.452	4.25942e-104	8	Mtus2
2.13574e-106	0.719653	0.735	0.627	6.40722e-103	8	Sema6d
1.0228e-104	0.375748	0.583	0.355	3.06839e-101	8	Esrrg
1.85041e-104	0.457568	0.369	0.186	5.55122e-101	8	Kcnh5
1.45052e-103	0.348347	0.723	0.47	4.35156e-100	8	Hecw1
4.55018e-103	0.864309	0.596	0.409	1.36505e-99	8	Cntn4
1.0433e-102	0.41592	0.363	0.178	3.12991e-99	8	Nxn
1.50478e-102	0.32701	0.496	0.274	4.51434e-99	8	Samd4
1.36948e-101	0.374672	0.514	0.306	4.10845e-98	8	A230103L15Rik
1.80565e-101	0.781247	0.403	0.226	5.41695e-98	8	A330008L17Rik
3.56073e-101	0.354834	0.636	0.408	1.06822e-97	8	Srrm3
6.67684e-101	0.39238	0.406	0.22	2.00305e-97	8	Ajap1
1.76377e-100	0.351451	0.93	0.803	5.29131e-97	8	Ppp2r2b
7.60399e-100	0.720887	0.743	0.639	2.2812e-96	8	Cdh8
9.34055e-100	0.39294	0.319	0.154	2.80216e-96	8	Fam184b
2.56866e-98	0.381221	0.979	0.938	7.70599e-95	8	Lrrc7
6.34553e-98	0.494693	0.975	0.973	1.90366e-94	8	Tenm2
3.75044e-97	0.365854	0.9	0.833	1.12513e-93	8	Sorbs2
1.70853e-96	0.328882	0.62	0.396	5.1256e-93	8	Wnk2
2.78615e-96	0.343295	0.556	0.345	8.35846e-93	8	Gm38393
3.44843e-96	0.409969	0.511	0.307	1.03453e-92	8	Flrt2
5.08721e-96	0.444383	0.287	0.132	1.52616e-92	8	Grm4
2.28902e-95	0.329501	0.269	0.117	6.86706e-92	8	Necab2
3.02754e-95	0.382204	0.555	0.35	9.08263e-92	8	Syt14
3.42521e-95	0.763457	0.786	0.81	1.02756e-91	8	Dgkg
1.29563e-94	0.351021	0.373	0.196	3.8869e-91	8	Myt1
6.01806e-94	0.389833	0.4	0.22	1.80542e-90	8	Gm45159
9.23303e-94	0.74348	0.603	0.434	2.76991e-90	8	Tenm1
9.25962e-94	0.3776	0.967	0.931	2.77789e-90	8	Tnik
1.16317e-93	0.686712	0.462	0.271	3.4895e-90	8	Sdk1
2.31491e-93	0.735483	0.609	0.429	6.94472e-90	8	Cntn3
2.63468e-92	0.633539	0.389	0.217	7.90404e-89	8	Htr1f
3.74586e-92	0.431499	0.977	0.982	1.12376e-88	8	Nlgn1
6.61228e-92	0.438884	0.498	0.302	1.98368e-88	8	Rasgrf2
1.47398e-91	0.399571	0.496	0.302	4.42195e-88	8	Iqsec3
2.61544e-91	0.265759	0.72	0.464	7.84633e-88	8	Hecw2
6.44042e-90	0.357212	0.464	0.27	1.93212e-86	8	Shc3
8.00625e-90	0.658718	0.313	0.157	2.40188e-86	8	Stac
2.37597e-89	0.555742	0.535	0.342	7.1279e-86	8	Ephb1
4.04273e-88	0.294025	0.354	0.183	1.21282e-84	8	Cfap69
4.8048e-87	0.357882	0.998	0.98	1.44144e-83	8	Fgf14
5.21713e-87	0.30734	0.665	0.448	1.56514e-83	8	Bicd1
1.91409e-86	0.440809	0.581	0.388	5.74226e-83	8	Slc35f3
8.03616e-86	0.452721	0.646	0.435	2.41085e-82	8	Slc2a13
8.16263e-85	0.359093	0.437	0.257	2.44879e-81	8	Gnai1
3.44793e-83	0.364779	0.914	0.848	1.03438e-79	8	Celf4
4.74305e-83	0.330304	0.593	0.384	1.42292e-79	8	Pacrg
5.25802e-83	0.308106	0.967	0.896	1.57741e-79	8	Myt1l
8.31202e-83	0.336887	0.272	0.13	2.4936e-79	8	Clic4
1.69668e-82	0.408057	0.881	0.878	5.09004e-79	8	Grid1
2.56474e-82	0.337777	0.374	0.206	7.69422e-79	8	Ngef
2.62174e-82	0.291297	0.902	0.801	7.86523e-79	8	Unc79
1.96054e-80	0.356507	0.434	0.259	5.88161e-77	8	Snrpn
2.5544e-80	0.308515	0.779	0.629	7.66321e-77	8	Tenm3
1.05978e-79	0.301396	0.911	0.85	3.17933e-76	8	Pclo
1.8037e-78	0.253659	0.969	0.921	5.41111e-75	8	Cadps
2.82841e-78	0.395586	0.385	0.222	8.48522e-75	8	Bicc1
5.22946e-77	0.287624	0.366	0.198	1.56884e-73	8	Gm4876
1.54553e-76	0.323442	0.665	0.464	4.6366e-73	8	Nol4
1.94061e-76	0.45521	0.55	0.371	5.82182e-73	8	Slc35f4
3.24245e-76	0.588511	0.364	0.207	9.72735e-73	8	Cdh4
8.49325e-76	0.294881	0.668	0.462	2.54798e-72	8	Snap91
1.32935e-74	0.314618	0.37	0.212	3.98806e-71	8	Usp13
1.44186e-74	0.31682	0.307	0.16	4.32558e-71	8	Gm9866
1.57449e-73	0.493777	0.272	0.138	4.72348e-70	8	Hs3st5
2.54042e-73	0.300512	0.614	0.415	7.62126e-70	8	Susd4
5.56028e-73	0.304359	0.545	0.343	1.66808e-69	8	Ldb2
6.64389e-73	0.70973	0.62	0.486	1.99317e-69	8	Pcdh7
1.11284e-72	0.595606	0.495	0.332	3.33851e-69	8	Brinp3
1.26223e-72	0.316606	0.724	0.534	3.78669e-69	8	Osbpl6
8.02097e-72	1.14942	0.428	0.292	2.40629e-68	8	Adamtsl1
1.12391e-71	0.473368	0.302	0.162	3.37173e-68	8	Tmem163
1.20249e-71	0.395943	0.974	0.96	3.60748e-68	8	Syt1
1.50696e-71	0.605076	0.643	0.464	4.52087e-68	8	Ptprt
9.86881e-71	0.809804	0.381	0.238	2.96064e-67	8	Fstl5
2.20518e-69	0.293861	0.611	0.419	6.61554e-66	8	Scn1a
7.51094e-69	0.706555	0.382	0.231	2.25328e-65	8	Grik1
2.56864e-68	0.34147	0.637	0.445	7.70591e-65	8	9530059O14Rik
8.83519e-68	0.382727	0.53	0.357	2.65056e-64	8	Sorcs2
1.03302e-65	0.276414	0.553	0.374	3.09905e-62	8	Celf5
1.10417e-65	0.488248	0.597	0.426	3.31251e-62	8	2010300C02Rik
1.81695e-64	0.293183	0.302	0.168	5.45086e-61	8	Ece2
3.70707e-64	0.273076	0.841	0.734	1.11212e-60	8	Astn1
7.85475e-64	0.361066	0.459	0.301	2.35642e-60	8	Pcdh17
1.80515e-63	0.26923	0.252	0.129	5.41545e-60	8	Cxxc4
8.82692e-63	0.316501	0.963	0.939	2.64808e-59	8	Ccser1
1.09829e-62	0.280642	0.376	0.228	3.29486e-59	8	Lonrf2
5.93252e-62	0.2711	0.584	0.41	1.77976e-58	8	Arhgef9
8.68882e-62	0.494835	0.792	0.779	2.60665e-58	8	Trpm3
1.01346e-61	0.323534	0.358	0.218	3.04039e-58	8	Spink10
2.84003e-61	0.547146	0.503	0.347	8.52009e-58	8	Gpc6
3.48491e-61	0.254668	0.626	0.447	1.04547e-57	8	Elavl3
1.05901e-60	0.318494	0.845	0.758	3.17702e-57	8	Agbl4
2.80674e-60	0.310113	0.516	0.354	8.42021e-57	8	Ptprn
6.82218e-60	0.285158	0.512	0.35	2.04665e-56	8	Svop
9.11696e-60	0.274277	0.428	0.276	2.73509e-56	8	Map7d2
9.74822e-60	0.296981	0.601	0.426	2.92447e-56	8	Nmnat2
2.31853e-59	0.396681	0.743	0.655	6.9556e-56	8	Kcnab1
3.1399e-59	0.294113	0.364	0.225	9.4197e-56	8	2900027M19Rik
1.74326e-58	0.278923	0.984	0.957	5.22977e-55	8	Gria2
1.95598e-58	0.328249	0.448	0.297	5.86794e-55	8	Ptprr
1.09602e-57	0.347263	0.583	0.402	3.28805e-54	8	Sorcs3
4.26102e-56	0.375207	0.399	0.263	1.27831e-52	8	Gda
4.4022e-56	0.640496	0.403	0.278	1.32066e-52	8	Gfra1
5.02652e-56	0.436343	0.7	0.558	1.50796e-52	8	Zfp385b
1.38072e-55	0.354301	0.709	0.594	4.14216e-52	8	Fam19a5
7.13103e-55	0.348827	0.378	0.242	2.13931e-51	8	Epha10
2.67917e-54	0.335542	0.803	0.752	8.0375e-51	8	Gabra2
5.87613e-54	0.431424	0.602	0.451	1.76284e-50	8	Ncald
2.11882e-53	0.26005	0.518	0.362	6.35647e-50	8	Pcdha11
4.05886e-53	0.551112	0.292	0.175	1.21766e-49	8	Col23a1
6.47448e-51	0.293096	0.277	0.159	1.94234e-47	8	Btbd11
4.22254e-50	0.271311	0.694	0.538	1.26676e-46	8	Hcn1
1.70509e-49	0.261542	0.38	0.248	5.11527e-46	8	Rundc3b
7.42404e-49	0.460055	0.431	0.302	2.22721e-45	8	Brinp2
4.70779e-48	0.252791	0.46	0.32	1.41234e-44	8	Nsg2
1.00276e-47	0.254121	0.478	0.338	3.00829e-44	8	Casc4
4.35319e-47	0.346601	0.258	0.151	1.30596e-43	8	Mir670hg
7.49306e-47	0.326419	0.405	0.278	2.24792e-43	8	Nexmif
7.63467e-46	0.548514	0.313	0.204	2.2904e-42	8	Gm28905
1.02615e-45	0.400652	0.971	0.957	3.07844e-42	8	Gm26917
2.35705e-45	0.577736	0.305	0.193	7.07116e-42	8	Alk
8.89246e-45	0.372035	0.271	0.16	2.66774e-41	8	Reln
1.19755e-44	0.336969	0.553	0.407	3.59265e-41	8	Chsy3
2.3717e-44	0.31411	0.864	0.807	7.11511e-41	8	Tenm4
2.97522e-44	0.35324	0.922	0.935	8.92566e-41	8	Negr1
2.03124e-43	0.473898	0.734	0.705	6.09371e-40	8	Kcnq5
9.31269e-43	0.263779	0.413	0.288	2.79381e-39	8	Smpd3
2.73086e-41	0.334167	0.787	0.749	8.19257e-38	8	Klhl29
7.76842e-41	0.723865	0.513	0.419	2.33053e-37	8	Erbb4
1.0004e-40	0.280751	0.406	0.279	3.00121e-37	8	Myo16
1.05886e-38	0.402202	0.299	0.195	3.17658e-35	8	Olfm3
2.60534e-38	0.544551	0.777	0.85	7.81601e-35	8	Mar1
2.77423e-38	0.25677	0.614	0.471	8.3227e-35	8	Syt7
1.53999e-34	0.278987	0.885	0.879	4.61996e-31	8	Cacna1e
6.71793e-34	0.285206	0.516	0.399	2.01538e-30	8	Kcnh1
1.01582e-33	0.41433	0.382	0.285	3.04746e-30	8	Sdk2
1.83543e-32	0.275601	0.326	0.229	5.50629e-29	8	Ppp1r14c
3.41397e-32	0.45403	0.325	0.233	1.02419e-28	8	Pcdh11x
1.17326e-31	0.353021	0.367	0.264	3.51977e-28	8	Arhgap26.1
4.16601e-31	0.522218	0.486	0.4	1.2498e-27	8	Zfp804a
2.58875e-30	0.38597	0.47	0.374	7.76624e-27	8	Cntnap5b
1.91374e-29	0.333081	0.448	0.348	5.74121e-26	8	Tmem132d
9.97584e-29	0.314003	0.335	0.244	2.99275e-25	8	Eda
3.2277e-27	0.252494	0.755	0.748	9.68311e-24	8	Epha5
2.07292e-26	1.1558	0.389	0.325	6.21876e-23	8	Zfp804b
3.38098e-26	0.946919	0.303	0.228	1.01429e-22	8	Il1rapl2
1.89877e-25	0.378653	0.379	0.294	5.69632e-22	8	Tox
1.76722e-23	0.388557	0.515	0.435	5.30165e-20	8	Kcnt2
6.79964e-23	0.310534	0.387	0.304	2.03989e-19	8	Rasgef1b
1.30986e-22	0.578696	0.597	0.572	3.92959e-19	8	Cntnap5a
1.80935e-21	0.370678	0.902	0.955	5.42806e-18	8	Plcb1
2.21814e-19	0.348845	0.359	0.293	6.65441e-16	8	Pdzrn4
1.07597e-18	0.379533	0.25	0.187	3.2279e-15	8	Necab1
1.78616e-16	0.480553	0.812	0.899	5.35847e-13	8	Asic2
3.46982e-16	0.309048	0.789	0.831	1.04095e-12	8	Dcc
3.33552e-15	0.271141	0.957	0.951	1.00066e-11	8	Gria1
8.47231e-14	0.367219	0.453	0.411	2.54169e-10	8	Alcam
1.7029e-11	0.519091	0.448	0.415	5.1087e-08	8	Cpne4
1.97588e-09	0.555717	0.587	0.625	5.92765e-06	8	Sgcd
2.98037e-09	0.460073	0.453	0.425	8.9411e-06	8	Inpp4b
3.77589e-09	0.256952	0.456	0.429	1.13277e-05	8	Rtl4
2.74842e-08	0.692744	0.485	0.511	8.24527e-05	8	Sgcz
1.43913e-06	0.414327	0.786	0.893	0.0043174	8	Schip1
2.08397e-05	0.385102	0.264	0.249	0.0625191	8	Gm10754
4.56183e-05	0.568643	0.568	0.646	0.136855	8	AY036118
5.21718e-05	0.274397	0.519	0.519	0.156515	8	Mgat4c
9.63646e-05	0.591213	0.543	0.65	0.289094	8	Cntn5
0.000132841	0.308191	0.853	0.94	0.398523	8	Grm7
0.000493952	0.293366	0.317	0.315	1	8	Epha3
0.00098519	0.270103	0.519	0.55	1	8	Chrm3
0	2.50316	0.996	0.697	0	9	Kcnq5
0	2.20237	0.997	0.649	0	9	Hs3st4
0	2.07524	0.985	0.77	0	9	Fam19a1
0	2.05027	1	0.673	0	9	Grik4
0	2.0189	0.872	0.221	0	9	Gm32647
0	2.0012	0.972	0.29	0	9	Ccbe1
0	1.96859	0.936	0.382	0	9	Trps1
0	1.94335	0.988	0.353	0	9	Cntnap5c
0	1.91643	0.999	0.505	0	9	Mgat4c
0	1.89829	0.999	0.404	0	9	Spock1
0	1.81857	0.976	0.42	0	9	Neto1
0	1.79466	0.901	0.278	0	9	Trhde
0	1.78103	0.963	0.169	0	9	Nectin3
0	1.67492	1	0.611	0	9	Khdrbs3
0	1.5611	0.992	0.399	0	9	Cpne4
0	1.52606	1	0.911	0	9	Frmpd4
0	1.52048	0.998	0.755	0	9	Unc5c
0	1.50103	0.97	0.263	0	9	Gm49678
0	1.49257	0.999	0.825	0	9	Dcc
0	1.45901	0.955	0.282	0	9	Raver2
0	1.41783	1	0.817	0	9	Pde4d
0	1.38638	0.99	0.435	0	9	9530059O14Rik
0	1.37406	0.98	0.355	0	9	Thsd7b
0	1.36103	0.914	0.284	0	9	Slit2
0	1.35873	1	0.887	0	9	Schip1
0	1.31998	0.954	0.537	0	9	Chrm3
0	1.31429	0.966	0.362	0	9	Sv2b
0	1.30766	0.999	0.81	0	9	Shisa6
0	1.28548	0.851	0.186	0	9	Rerg
0	1.26964	1	0.892	0	9	Cacna1c
0	1.26905	0.947	0.332	0	9	Kcnc2
0	1.2439	1	0.921	0	9	Cadps
0	1.23808	0.999	0.864	0	9	Cntnap2
0	1.23771	0.994	0.913	0	9	Epha6
0	1.22924	0.822	0.263	0	9	Dpf3
0	1.20671	0.787	0.301	0	9	Epha3
0	1.17446	0.875	0.367	0	9	Luzp2
0	1.15952	0.998	0.844	0	9	Clstn2
0	1.12912	1	0.977	0	9	Opcml
0	1.11351	0.972	0.772	0	9	Brinp1
0	1.10461	0.987	0.578	0	9	Sh3gl2
0	1.10376	1	0.95	0	9	Nrxn3
0	1.1014	1	0.859	0	9	Prkg1
0	1.10056	0.993	0.661	0	9	Ak5
0	1.06544	0.803	0.272	0	9	9530026P05Rik
0	1.0591	0.837	0.285	0	9	Thsd4
0	1.04009	0.991	0.55	0	9	Zfp385b
0	1.03955	0.819	0.227	0	9	Rnf182
0	1.03437	0.978	0.742	0	9	Pcsk2
0	1.021	1	0.838	0	9	Galnt17
0	1.01554	0.877	0.289	0	9	Brinp2
0	0.999023	0.997	0.828	0	9	Dgkb
0	0.992525	0.823	0.338	0	9	Cdh9
0	0.982367	1	0.985	0	9	Rbfox1
0	0.977559	1	0.818	0	9	Ryr3
0	0.976714	0.991	0.658	0	9	Nkain3
0	0.975595	0.649	0.253	0	9	Cpne7
0	0.953706	1	0.845	0	9	Celf4
0	0.947472	0.936	0.776	0	9	Ptprg
0	0.940863	1	0.918	0	9	Rims1
0	0.929326	0.998	0.774	0	9	Gm26871
0	0.929205	0.828	0.237	0	9	Elavl2
0	0.920736	0.798	0.226	0	9	Fstl5
0	0.913608	0.796	0.243	0	9	Sema3e
0	0.90726	0.554	0.131	0	9	Itgbl1
0	0.904744	0.981	0.626	0	9	Robo1
0	0.900494	0.842	0.292	0	9	Iqsec3
0	0.892883	0.967	0.802	0	9	Dok6
0	0.883608	0.99	0.728	0	9	Gpm6b
0	0.878426	0.979	0.575	0	9	Slit1
0	0.873896	0.844	0.335	0	9	Nell1
0	0.864394	0.947	0.516	0	9	Cdh11
0	0.862841	1	0.953	0	9	Erc2
0	0.83259	0.998	0.795	0	9	Nell2
0	0.819287	0.826	0.332	0	9	Lingo1
0	0.816945	0.902	0.425	0	9	Bcl11a
0	0.815577	0.804	0.322	0	9	Cpne6
0	0.814626	1	0.981	0	9	Nlgn1
0	0.799214	0.956	0.64	0	9	Rimbp2
0	0.788306	1	0.959	0	9	Syt1
0	0.785805	1	0.92	0	9	Ryr2
0	0.781459	0.66	0.25	0	9	Nwd2
0	0.771806	0.988	0.783	0	9	Syn2
0	0.769995	0.739	0.296	0	9	Gabra5
0	0.763114	0.981	0.715	0	9	Apba2
0	0.759133	0.917	0.442	0	9	Bsn
0	0.748344	1	0.879	0	9	Zbtb20
0	0.738357	0.954	0.6	0	9	Amph
0	0.734029	0.93	0.514	0	9	Dnm1
0	0.733946	1	0.868	0	9	Snhg11
0	0.71833	0.996	0.835	0	9	Cacna2d3
0	0.715673	0.997	0.811	0	9	Tmem178b
0	0.711221	0.55	0.142	0	9	Nr4a3
0	0.709758	0.994	0.837	0	9	Cnksr2
0	0.704319	0.999	0.903	0	9	Enox1
0	0.703254	0.599	0.19	0	9	Clmp
0	0.703205	0.98	0.608	0	9	Cpe
0	0.702932	0.976	0.743	0	9	Klhl29
0	0.70166	0.505	0.13	0	9	4921539H07Rik
0	0.694464	1	0.935	0	9	Grm7
0	0.681513	0.678	0.271	0	9	Cacng2
0	0.675701	0.952	0.63	0	9	Dync1i1
0	0.670894	0.969	0.662	0	9	Aff3
0	0.662346	0.833	0.389	0	9	Myrip
0	0.647747	0.999	0.832	0	9	Camk2a
0	0.633334	0.564	0.184	0	9	Adamts9
0	0.626618	0.993	0.818	0	9	Gabbr2
0	0.620527	0.823	0.401	0	9	Kcnq2
0	0.607888	0.851	0.403	0	9	Slco3a1
0	0.606755	0.989	0.848	0	9	Pclo
0	0.600992	0.983	0.786	0	9	Snap25
0	0.597012	1	0.924	0	9	Mapk10
0	0.593991	0.585	0.216	0	9	Bicc1
0	0.516739	0.426	0.096	0	9	Gm47728
1.19603e-307	0.583845	0.744	0.323	3.58808e-304	9	Runx1t1
1.6227e-307	0.618134	0.725	0.327	4.86809e-304	9	Wscd2
3.80906e-307	0.630928	0.851	0.432	1.14272e-303	9	Lrfn2
[truncated: 8,239 more rows]
