# Supplementary material for: C5aR1 antagonism suppresses inflammatory glial responses and alters cellular signaling in an Alzheimer’s disease mouse model
Source: Nat Commun. 2024 Aug 15;15:7028. doi: 10.1038/s41467-024-51163-6 (PMC11327341; doi:10.1038/s41467-024-51163-6)
Supplement: Supplementary file 5 — Supplementary Data 2 [file 41467_2024_51163_MOESM5_ESM.xlsx]

## Sheet: microglia_clusters_allgene
p_val	avg_log2FC	pct.1	pct.2	p_val_adj	cluster	gene
2.6938e-241	1.3383	0.981	0.562	5.26341e-237	1	Cdk8
1.46881e-114	0.58255	0.986	0.806	2.86991e-110	1	Cmss1
1.33286e-106	0.664978	1	0.996	2.60428e-102	1	Gm42418
1.11779e-85	0.807369	0.822	0.566	2.18405e-81	1	Gm26917
3.13377e-54	0.497661	0.89	0.813	6.12308e-50	1	Macf1
3.30867e-54	0.503399	0.837	0.699	6.46482e-50	1	Srrm2
2.59231e-50	0.572447	0.789	0.618	5.06511e-46	1	Rbm25
6.72511e-50	0.516082	0.717	0.492	1.31402e-45	1	Gphn
1.08286e-34	0.323178	0.333	0.151	2.1158e-30	1	Gm19951
2.59159e-34	0.430113	0.745	0.603	5.0637e-30	1	Dst
2.56249e-32	0.357958	0.611	0.401	5.00684e-28	1	Atrx
2.10961e-31	0.392368	0.714	0.554	4.12197e-27	1	Son
6.84951e-31	0.313839	0.889	0.69	1.33833e-26	1	mt-Rnr1
5.39656e-30	0.356198	0.481	0.287	1.05443e-25	1	Gm8995
3.8224e-28	0.303215	0.384	0.208	7.46858e-24	1	Gm12185
3.40945e-24	0.307204	0.562	0.385	6.66173e-20	1	Prrc2c
3.98594e-24	0.266961	0.421	0.251	7.78812e-20	1	Bod1l
1.39213e-23	0.415789	0.955	0.833	2.72009e-19	1	mt-Rnr2
1.48243e-23	0.266095	0.415	0.246	2.89651e-19	1	Nlrp1b
2.62926e-23	0.284056	0.862	0.739	5.13731e-19	1	Camk1d
8.39031e-23	0.252923	0.343	0.19	1.63938e-18	1	Cdk11b
1.11303e-22	0.270144	0.415	0.252	2.17475e-18	1	Akap9
9.49847e-20	0.262378	0.327	0.188	1.85591e-15	1	Eif5b
2.8537e-19	0.259789	0.374	0.229	5.57585e-15	1	Eif3a
2.42961e-16	0.253085	0.531	0.392	4.74722e-12	1	Snrnp70
4.0595e-95	0.748793	0.793	0.488	7.93185e-91	2	Lsamp
8.33433e-79	0.668295	0.702	0.398	1.62845e-74	2	Kcnip4
2.46651e-77	0.754775	0.702	0.428	4.81931e-73	2	Meg3
9.88237e-72	0.612099	0.609	0.312	1.93092e-67	2	Nrg3
1.72892e-65	0.591031	0.635	0.353	3.37814e-61	2	Dlg2
3.03228e-65	0.637575	0.71	0.449	5.92478e-61	2	Rbfox1
3.95404e-63	0.596059	0.639	0.364	7.72579e-59	2	Csmd1
6.25695e-55	0.470255	0.533	0.271	1.22255e-50	2	Nrxn1
3.01756e-53	0.526915	0.594	0.336	5.89601e-49	2	Opcml
1.51559e-50	0.500526	0.539	0.294	2.9613e-46	2	Nrxn3
5.9891e-49	0.468866	0.524	0.281	1.17021e-44	2	Nlgn1
1.13702e-45	0.412713	0.434	0.207	2.22162e-41	2	Syt1
2.99252e-44	0.428189	0.438	0.218	5.84709e-40	2	Lrp1b
2.41489e-43	0.417662	0.413	0.195	4.71845e-39	2	Cntnap2
7.25197e-43	0.452769	0.539	0.305	1.41696e-38	2	Tenm2
1.11508e-42	0.432733	0.457	0.237	2.17875e-38	2	Fam155a
5.36357e-41	0.385053	0.452	0.231	1.04799e-36	2	Dab1
9.42837e-41	0.395332	0.438	0.223	1.84221e-36	2	Grm5
2.91588e-39	0.365003	0.392	0.187	5.69734e-35	2	Epha6
3.4257e-39	0.362176	0.453	0.232	6.69347e-35	2	Cadm2
1.80093e-37	0.461538	0.72	0.563	3.51883e-33	2	Celf2
3.0781e-36	0.327484	0.384	0.183	6.0143e-32	2	Kcnd2
3.35768e-36	0.414543	0.471	0.267	6.56056e-32	2	Dlgap1
8.99725e-36	0.326926	0.391	0.191	1.75797e-31	2	Adgrb3
1.36587e-35	0.396534	0.472	0.264	2.66878e-31	2	Pcdh9
1.62871e-34	0.368718	0.417	0.222	3.18234e-30	2	Fgf14
5.35466e-34	0.371224	0.43	0.23	1.04625e-29	2	Ptprd
2.31401e-33	0.304311	0.371	0.181	4.52134e-29	2	Dlgap2
6.35506e-32	0.379997	0.445	0.253	1.24172e-27	2	Lrrtm4
7.40072e-32	0.368819	0.436	0.245	1.44603e-27	2	Nkain2
8.55435e-32	0.387986	0.422	0.235	1.67144e-27	2	Grin2a
1.60964e-31	0.255225	0.265	0.108	3.14507e-27	2	Ctnna2
2.99568e-31	0.258146	0.306	0.136	5.85325e-27	2	Lrrc7
3.06876e-31	0.289615	0.345	0.166	5.99606e-27	2	Grm7
3.1416e-31	0.296578	0.323	0.152	6.13838e-27	2	Grin2b
2.39973e-30	0.345521	0.41	0.224	4.68883e-26	2	Magi2
2.7703e-30	0.316046	0.344	0.171	5.41289e-26	2	Erc2
1.71322e-29	0.332478	0.384	0.205	3.34745e-25	2	Kalrn
5.87351e-29	0.255157	0.306	0.142	1.14762e-24	2	Lingo2
4.84133e-28	0.279343	0.302	0.142	9.45947e-24	2	Snhg11
6.92552e-28	0.352271	0.424	0.249	1.35318e-23	2	Gria1
3.81044e-27	0.279379	0.307	0.148	7.44522e-23	2	Galntl6
9.36088e-26	0.290958	0.364	0.198	1.82902e-21	2	Anks1b
4.78568e-24	0.257288	0.334	0.177	9.35074e-20	2	Snhg14
1.11749e-23	0.258198	0.336	0.179	2.18346e-19	2	Phactr1
1.39926e-23	0.259251	0.263	0.126	2.73401e-19	2	Dmd
0.000433564	0.433024	0.85	0.854	1	2	mt-Rnr2
0.00090327	0.417003	0.713	0.726	1	2	mt-Rnr1
2.18824e-49	0.58365	0.595	0.345	4.2756e-45	3	Myo1e
1.71421e-34	0.555394	0.746	0.548	3.34939e-30	3	Fgf13
1.72933e-31	0.349499	0.944	0.915	3.37894e-27	3	Plxdc2
8.94013e-27	0.358593	0.648	0.458	1.74681e-22	3	Cacna1a
1.10506e-25	0.34064	0.554	0.371	2.15918e-21	3	Apbb2
1.72431e-25	0.296219	0.365	0.198	3.36912e-21	3	Fnip2
4.25482e-24	0.253387	0.323	0.167	8.31348e-20	3	Rftn1
7.83926e-23	0.375871	0.646	0.496	1.53171e-18	3	Cadm1
2.4564e-21	0.406867	0.521	0.359	4.79957e-17	3	Ank
3.99109e-20	0.260628	0.356	0.208	7.79819e-16	3	Acaca
6.56832e-20	0.264953	0.379	0.226	1.28338e-15	3	Xylt1
4.03693e-19	0.279982	0.529	0.377	7.88775e-15	3	Tgfbr2
6.20704e-19	0.262554	0.428	0.276	1.21279e-14	3	Nrp1
6.97807e-17	0.280177	0.917	0.842	1.36345e-12	3	Lrmda
8.82908e-17	0.310853	0.534	0.399	1.72511e-12	3	Rasgrp3
4.44178e-11	0.257615	0.56	0.457	8.67879e-07	3	Hdac9
5.68649e-11	0.28076	0.438	0.331	1.11108e-06	3	Etl4
5.15818e-249	1.81838	0.799	0.242	1.00786e-244	4	Apoe
4.6168e-248	1.27583	0.734	0.173	9.02076e-244	4	Cst3
9.49332e-179	0.719414	0.527	0.1	1.8549e-174	4	C1qa
9.50941e-170	0.954198	0.764	0.291	1.85804e-165	4	Ctss
9.23281e-167	1.00392	0.731	0.265	1.804e-162	4	Ctsd
2.92048e-132	0.451379	0.324	0.043	5.70632e-128	4	Ctsl
1.6119e-123	0.74685	0.575	0.186	3.1495e-119	4	Ctsb
4.20217e-115	0.471085	0.392	0.081	8.21062e-111	4	B2m
7.52898e-115	0.528197	0.398	0.085	1.47109e-110	4	C1qb
1.22341e-110	0.497091	0.372	0.076	2.39043e-106	4	C1qc
1.32996e-96	0.643375	0.559	0.202	2.59861e-92	4	Sparc
1.06359e-89	0.54056	0.455	0.141	2.07815e-85	4	Actb
2.37777e-76	0.415608	0.37	0.105	4.64593e-72	4	Tmsb4x
2.38699e-75	0.349905	0.306	0.072	4.66394e-71	4	Eef1a1
1.77596e-64	0.406988	0.331	0.098	3.47005e-60	4	Trem2
2.84883e-64	0.483965	0.512	0.222	5.56633e-60	4	Laptm5
7.70007e-64	0.413736	0.457	0.178	1.50452e-59	4	Mpeg1
9.49523e-50	0.315094	0.277	0.085	1.85527e-45	4	Ctsz
1.33847e-46	0.481017	0.944	0.838	2.61523e-42	4	Lrmda
6.42735e-40	0.470456	0.719	0.497	1.25584e-35	4	Cx3cr1
1.66551e-36	0.397592	0.895	0.736	3.25424e-32	4	Camk1d
1.9621e-35	0.297533	0.36	0.161	3.83375e-31	4	Hsp90b1
4.11119e-34	0.352343	0.978	0.91	8.03285e-30	4	Plxdc2
1.14498e-33	0.617925	1	0.996	2.23717e-29	4	Gm42418
1.29131e-32	0.285958	0.34	0.154	2.52309e-28	4	Rn7sk
1.46872e-30	0.397463	0.952	0.836	2.86974e-26	4	mt-Rnr2
1.29531e-29	0.264154	0.328	0.152	2.53091e-25	4	Itm2b
5.69525e-27	0.301122	0.414	0.231	1.11279e-22	4	Gnas
6.15965e-26	0.407337	0.739	0.551	1.20353e-21	4	Fgf13
1.02368e-24	0.373999	0.773	0.641	2.00017e-20	4	Hexb
2.70447e-22	0.342167	0.668	0.494	5.28426e-18	4	Cadm1
2.45851e-21	0.322118	0.423	0.266	4.80368e-17	4	CT010467.1
1.83195e-20	0.29336	0.599	0.423	3.57945e-16	4	AU020206
2.91237e-19	0.281824	0.862	0.757	5.69047e-15	4	Tmcc3
3.81289e-19	0.310699	0.533	0.359	7.45001e-15	4	Ank
8.22309e-17	0.307208	0.543	0.391	1.60671e-12	4	Arhgap24
3.60098e-76	0.726248	0.876	0.603	7.03595e-72	5	Zfhx3
1.65982e-68	0.671517	0.9	0.695	3.24313e-64	5	Elmo1
1.60817e-64	0.631677	0.894	0.687	3.14221e-60	5	Srgap2
7.56093e-54	0.618385	0.87	0.704	1.47733e-49	5	Tanc2
5.95694e-52	0.664047	0.889	0.727	1.16393e-47	5	Csmd3
1.28655e-49	0.315382	0.319	0.096	2.51378e-45	5	Stab1
7.1921e-49	0.592537	0.957	0.841	1.40526e-44	5	Nav2
7.70494e-47	0.489291	0.598	0.315	1.50547e-42	5	Rapgef5
1.17617e-43	0.435433	0.491	0.225	2.29811e-39	5	Gm10790
1.39079e-41	0.296242	0.257	0.076	2.71747e-37	5	Cdh23
3.73124e-38	0.2708	0.28	0.092	7.29047e-34	5	Itga9
4.81427e-38	0.555926	0.769	0.56	9.4066e-34	5	Mertk
4.44709e-37	0.406116	0.446	0.211	8.68918e-33	5	Fchsd2
6.80469e-37	0.386835	0.43	0.196	1.32957e-32	5	Prkca
1.96323e-36	0.497399	0.781	0.597	3.83595e-32	5	Inpp5d
1.07066e-33	0.50344	0.717	0.519	2.09196e-29	5	Frmd4a
3.0637e-33	0.386419	0.454	0.228	5.98617e-29	5	P2ry12
7.3543e-33	0.425212	0.602	0.364	1.43696e-28	5	Slco2b1
1.65375e-32	0.379415	0.563	0.319	3.23127e-28	5	Adap2
1.40436e-31	0.434666	0.806	0.612	2.74397e-27	5	Dock4
3.35778e-31	0.448618	0.702	0.486	6.56076e-27	5	Chd9
3.64009e-31	0.359745	0.454	0.232	7.11237e-27	5	0610040J01Rik
1.35632e-29	0.404933	0.589	0.369	2.65011e-25	5	Csf1r
2.78142e-29	0.392003	0.641	0.414	5.43461e-25	5	Dock10
1.27776e-28	0.380756	0.617	0.398	2.49662e-24	5	Ophn1
1.72271e-27	0.331444	0.439	0.231	3.36601e-23	5	Agmo
2.50858e-27	0.375051	0.598	0.369	4.90152e-23	5	Siglech
5.93992e-27	0.33414	0.58	0.358	1.1606e-22	5	Atp8a2
1.162e-26	0.37469	0.537	0.327	2.27044e-22	5	Zfp710
1.48548e-26	0.323357	0.431	0.225	2.90247e-22	5	Cacnb2
1.54635e-26	0.252502	0.287	0.12	3.02142e-22	5	8030442B05Rik
5.60149e-26	0.273902	0.339	0.158	1.09447e-21	5	Serinc3
1.85698e-25	0.312004	0.417	0.221	3.62835e-21	5	Lpcat2
8.4413e-25	0.336476	0.47	0.269	1.64934e-20	5	Plxna4
1.07354e-24	0.25788	0.331	0.156	2.09759e-20	5	Pld1
1.40647e-24	0.365685	0.691	0.502	2.7481e-20	5	Dock8
2.2019e-24	0.305089	0.465	0.263	4.30229e-20	5	Itgam
1.10821e-23	0.347842	0.485	0.294	2.16533e-19	5	Itgb5
1.14149e-23	0.300757	0.463	0.261	2.23036e-19	5	Ivns1abp
1.05177e-22	0.280087	0.3	0.139	2.05506e-18	5	Ccr5
1.33462e-21	0.365245	0.63	0.446	2.60772e-17	5	Pde3b
1.36152e-21	0.410151	0.522	0.346	2.66028e-17	5	Numb
2.92144e-20	0.331768	0.82	0.669	5.7082e-16	5	Ldlrad4
5.01923e-19	0.293999	0.507	0.331	9.80708e-15	5	Dip2b
5.66805e-19	0.340669	0.644	0.472	1.10748e-14	5	Ssh2
3.4143e-18	0.285151	0.557	0.383	6.67121e-14	5	Fam49b
4.91399e-18	0.262945	0.435	0.262	9.60144e-14	5	Capn3
1.29017e-17	0.332344	0.674	0.525	2.52086e-13	5	Mef2a
4.20471e-17	0.315129	0.696	0.54	8.21559e-13	5	Qk
2.2946e-15	0.251731	0.411	0.26	4.48342e-11	5	Entpd1
2.58678e-15	0.287001	0.367	0.222	5.05431e-11	5	Fhit
4.57224e-15	0.309577	0.602	0.452	8.9337e-11	5	Plcl2
7.252e-15	0.268708	0.707	0.553	1.41697e-10	5	Pag1
7.55609e-15	0.280393	0.485	0.337	1.47638e-10	5	Prkce
2.53251e-14	0.261837	0.617	0.463	4.94827e-10	5	Inpp4b
3.33507e-14	0.258236	0.493	0.339	6.5164e-10	5	Pip4k2a
3.60265e-14	0.251943	0.496	0.344	7.03922e-10	5	Lgmn
4.02939e-14	0.260776	0.461	0.311	7.87303e-10	5	E230029C05Rik
4.35767e-14	0.292975	0.724	0.592	8.51445e-10	5	Maml3
5.13924e-14	0.279903	0.581	0.444	1.00416e-09	5	Lyn
7.23448e-14	0.348899	0.831	0.762	1.41355e-09	5	Nav3
1.53089e-13	0.263789	0.594	0.449	2.9912e-09	5	Mir99ahg
2.43427e-13	0.250798	0.467	0.327	4.75632e-09	5	Ankrd44
7.34976e-12	0.252645	0.446	0.315	1.43607e-07	5	Dleu2
9.15642e-12	0.268919	0.822	0.715	1.78907e-07	5	Slc8a1
4.58737e-11	0.261396	0.669	0.539	8.96325e-07	5	4933406I18Rik
0	1.60714	0.887	0.11	0	6	Gm15564
7.32727e-292	3.11437	1	0.23	1.43168e-287	6	Gm26561
5.17293e-254	0.936905	0.563	0.039	1.01074e-249	6	Cd44
2.94241e-191	2.58645	1	0.569	5.74917e-187	6	Lars2
5.60658e-190	3.27796	1	0.608	1.09547e-185	6	Cdk8
3.4175e-179	2.70944	1	0.825	6.67745e-175	6	Cmss1
2.21085e-148	1.76677	1	0.997	4.31978e-144	6	Gm42418
2.23463e-89	1.19273	0.977	0.744	4.36625e-85	6	Camk1d
1.7862e-86	0.659253	0.54	0.129	3.49006e-82	6	Filip1l
7.82892e-59	0.863187	0.864	0.507	1.52969e-54	6	Gphn
9.06954e-58	0.423397	0.328	0.066	1.7721e-53	6	Rpph1
9.72034e-46	0.298596	0.828	0.419	1.89926e-41	6	AY036118
1.08545e-34	0.399443	0.444	0.164	2.12086e-30	6	Gm19951
1.00093e-29	0.270583	0.255	0.071	1.95571e-25	6	Taco1
1.03912e-24	0.386505	0.427	0.189	2.03033e-20	6	Gm21887
4.48747e-23	0.359709	0.424	0.195	8.76807e-19	6	Zc3h7a
1.65956e-206	0.515984	0.363	0.011	3.24262e-202	7	Mecom
1.98076e-156	0.445578	0.316	0.013	3.8702e-152	7	Adgrl4
2.15492e-149	0.590588	0.372	0.022	4.21049e-145	7	Slco1a4
4.86772e-140	0.466883	0.33	0.018	9.51104e-136	7	Ccdc141
2.04374e-136	0.473117	0.302	0.015	3.99326e-132	7	Ptprb
1.00294e-126	0.430902	0.302	0.017	1.95965e-122	7	Ebf1
4.0926e-75	0.895359	0.572	0.134	7.99653e-71	7	Flt1
1.18993e-67	0.600046	0.526	0.117	2.32499e-63	7	Sptbn1
4.53643e-53	0.613292	0.479	0.121	8.86373e-49	7	Utrn
1.25858e-47	0.531066	0.437	0.11	2.45914e-43	7	Ptprg
3.25757e-33	0.396222	1	1	6.36498e-29	7	Malat1
7.18873e-27	0.347804	0.288	0.079	1.40461e-22	7	St6galnac3
1.23305e-22	0.433296	0.54	0.248	2.40925e-18	7	Igf1r
3.87787e-21	0.400913	0.265	0.081	7.57697e-17	7	Dlc1
4.43696e-17	0.437273	0.377	0.17	8.66938e-13	7	Syne1
3.86434e-15	0.338266	0.577	0.319	7.55053e-11	7	Ptprm
2.06738e-14	0.608788	0.842	0.718	4.03945e-10	7	mt-Rnr1
8.26501e-13	0.294122	0.34	0.159	1.6149e-08	7	Sgms1
2.18195e-12	0.51542	0.623	0.445	4.26332e-08	7	Xist
5.46288e-12	0.321175	0.795	0.571	1.06739e-07	7	Son
7.50008e-12	0.320404	0.935	0.821	1.46544e-07	7	Macf1
5.35194e-11	0.264985	0.363	0.184	1.04572e-06	7	Fry
3.45343e-10	0.258341	0.707	0.489	6.74766e-06	7	Maml2
4.63029e-10	0.301417	0.828	0.638	9.04712e-06	7	Rbm25
9.07307e-10	0.357325	0.898	0.851	1.77279e-05	7	mt-Rnr2
9.32129e-08	0.255516	0.274	0.147	0.00182129	7	Plcb1
1.70012e-05	0.278272	0.358	0.241	0.332186	7	Slc1a3
5.96946e-275	2.5542	1	0.145	1.16637e-270	8	Ctnna3
3.50302e-34	0.995996	0.858	0.566	6.84455e-30	8	Fgf13
2.60938e-31	0.450533	0.341	0.093	5.09847e-27	8	Mamdc2
9.24854e-30	0.423045	0.294	0.074	1.80707e-25	8	Dkk2
1.15191e-26	0.532504	0.417	0.15	2.25071e-22	8	Gas7
2.48886e-23	0.392343	0.322	0.103	4.86298e-19	8	Csf1
1.14083e-21	0.337176	0.28	0.086	2.22906e-17	8	Sox5
1.48876e-17	0.318836	0.322	0.122	2.9089e-13	8	Mar3
2.38346e-16	0.465625	0.967	0.918	4.65705e-12	8	Plxdc2
2.41714e-15	0.296178	0.299	0.117	4.72285e-11	8	Prickle1
4.65034e-15	0.339741	0.355	0.157	9.08629e-11	8	Fmn1
3.15437e-14	0.27174	0.275	0.107	6.16332e-10	8	Pacsin1
3.54219e-14	0.487504	0.616	0.374	6.92109e-10	8	Myo1e
1.63455e-13	0.256623	0.265	0.104	3.19375e-09	8	Igf1
1.22214e-12	0.28631	0.332	0.152	2.38794e-08	8	Arhgap26
4.14198e-12	0.410581	0.725	0.51	8.09301e-08	8	Cadm1
8.25016e-11	0.487013	0.564	0.376	1.612e-06	8	Ank
8.42091e-11	0.304081	0.555	0.338	1.64536e-06	8	Etl4
1.15195e-10	0.369685	0.64	0.442	2.2508e-06	8	Ptprc
2.20432e-10	0.265324	0.261	0.116	4.30702e-06	8	Lpl
6.68093e-10	0.380676	0.668	0.479	1.30539e-05	8	Chn2
9.87004e-10	0.281951	0.479	0.285	1.92851e-05	8	Myo5a
2.55867e-09	0.302963	0.611	0.404	4.99938e-05	8	Arhgap24
4.32193e-09	0.263119	0.46	0.278	8.44462e-05	8	Chst11
1.58876e-08	0.290265	0.578	0.392	0.000310429	8	Apbb2
3.07267e-08	0.345615	0.512	0.34	0.000600369	8	Prkg1
6.27305e-08	0.293416	0.569	0.407	0.00122569	8	Mitf
1.19382e-07	0.282482	0.678	0.506	0.0023326	8	Sirpa
3.45585e-07	0.305641	0.645	0.481	0.00675239	8	Cacna1a
4.04708e-07	0.305259	0.573	0.421	0.0079076	8	Kcnma1
4.70666e-07	0.303366	0.682	0.545	0.00919635	8	Asap1
8.76859e-07	0.255231	0.441	0.294	0.017133	8	Nrp1
5.35458e-134	3.12795	1	0.424	1.04623e-129	9	AY036118
2.73326e-40	0.9654	0.96	0.596	5.34052e-36	9	Gm26917
2.37335e-14	0.286797	0.32	0.123	4.6373e-10	9	Abcd2
1.7196e-10	0.42399	0.811	0.611	3.35993e-06	9	Inpp5d
3.29361e-08	0.263696	0.617	0.42	0.000643538	9	Frmd4b
4.84062e-08	0.33969	0.743	0.578	0.000945809	9	Mertk
8.41238e-08	0.333213	0.709	0.523	0.00164369	9	Mef2c
1.18244e-07	0.275325	0.937	0.919	0.00231037	9	Plxdc2
5.16925e-07	0.323324	0.549	0.395	0.0101002	9	Tgfbr2
1.8654e-06	0.266717	0.589	0.419	0.036448	9	Tbxas1
8.20433e-06	0.255365	0.411	0.273	0.160304	9	Entpd1
1.57212e-05	0.261221	0.691	0.553	0.307176	9	Qk
1.57863e-05	0.253336	0.657	0.486	0.308448	9	Ssh2
3.85384e-05	0.288134	0.514	0.401	0.753003	9	Dennd4a
4.29146e-05	0.275125	0.691	0.563	0.838508	9	Apbb1ip
9.46521e-05	0.250143	0.589	0.461	1	9	Mir99ahg
0.000122599	0.251942	0.549	0.416	1	9	Abhd12
0.000202568	0.252329	0.503	0.381	1	9	Myo1e
0	1.38252	0.744	0.007	0	10	Mki67
3.97086e-303	0.736276	0.427	0.003	7.75866e-299	10	Top2a
5.09291e-276	0.569305	0.39	0.003	9.95104e-272	10	Knl1
1.30693e-259	0.461009	0.317	0.001	2.55361e-255	10	Kif11
6.71983e-247	0.834519	0.537	0.011	1.31299e-242	10	Diaph3
1.59353e-244	0.857408	0.488	0.008	3.11359e-240	10	Cenpe
1.83298e-239	0.75396	0.415	0.005	3.58147e-235	10	Cenpf
1.41943e-170	0.672984	0.39	0.009	2.77342e-166	10	Kif20b
9.42525e-167	0.5963	0.366	0.007	1.8416e-162	10	Kif15
2.59917e-136	0.391518	0.256	0.004	5.07853e-132	10	Anln
3.59392e-136	0.739389	0.488	0.021	7.02216e-132	10	Smc4
2.45461e-99	0.650194	0.366	0.016	4.79606e-95	10	Cenpp
5.07905e-99	0.494151	0.329	0.013	9.92396e-95	10	Cit
5.6684e-66	0.397813	0.305	0.018	1.10755e-61	10	Smc2
7.27118e-60	0.635914	0.463	0.049	1.42072e-55	10	Cep128
1.19972e-56	0.37829	0.305	0.021	2.34413e-52	10	Ezh2
4.59152e-55	0.438254	0.317	0.024	8.97138e-51	10	Incenp
1.11043e-30	1.21733	0.695	0.22	2.16967e-26	10	Sdk1
8.99152e-30	0.419873	0.256	0.03	1.75685e-25	10	Hjurp
1.36094e-16	0.597406	0.415	0.124	2.65915e-12	10	Cep112
2.33857e-15	0.458623	0.415	0.124	4.56934e-11	10	Rad51b
2.4501e-11	0.302723	0.268	0.073	4.78724e-07	10	Nsd2
2.82018e-10	0.267655	0.293	0.089	5.51035e-06	10	Ckap5
4.36214e-10	0.557413	0.439	0.189	8.52318e-06	10	Gm20388
3.86268e-08	0.405023	0.39	0.173	0.00075473	10	Ccdc88a
3.13421e-07	0.258822	0.402	0.178	0.00612392	10	Mdm4
5.46517e-07	0.260782	0.329	0.136	0.0106784	10	Srrt
9.6769e-07	0.294809	0.329	0.14	0.0189077	10	Alpk1
1.2804e-06	0.250961	0.329	0.139	0.0250178	10	Nav1
1.50587e-06	0.265987	0.268	0.105	0.0294232	10	Smc1a
2.12642e-06	0.481921	0.659	0.433	0.0415482	10	Atrx
2.38497e-06	0.415206	0.329	0.151	0.0465998	10	Lcorl
3.92908e-06	0.325386	0.402	0.207	0.0767702	10	Zc3h7a
6.76394e-06	0.502088	0.793	0.607	0.132161	10	Gm26917
8.419e-06	0.284245	0.463	0.252	0.164499	10	Srek1
1.81182e-05	0.286401	0.317	0.154	0.354011	10	Nedd4l
4.15737e-05	0.2897	0.476	0.276	0.812309	10	Bod1l
5.73344e-05	0.320593	0.451	0.276	1	10	Vps13b
8.75243e-05	0.278812	0.439	0.257	1	10	Arsb
9.34936e-05	0.290444	0.61	0.408	1	10	Pnisr
0.00011967	0.269854	0.293	0.148	1	10	Baz1b
0.000161742	0.281102	0.402	0.233	1	10	Pmepa1
0.00021008	0.375843	0.646	0.47	1	10	Hdac9
0.000490997	0.253324	0.451	0.279	1	10	Stag1
0.00513501	0.25354	0.512	0.372	1	10	Luc7l3
0.00660363	0.346134	0.439	0.318	1	10	Gm8995
0.00822161	0.399419	0.524	0.452	1	10	Xist
0	1.63931	0.782	0.007	0	11	Skap1
0	1.55299	0.718	0.004	0	11	Gm2682
0	1.06009	0.628	0.002	0	11	Grap2
0	0.968108	0.513	0.002	0	11	Themis
0	0.933119	0.474	0	0	11	Itk
0	0.811013	0.487	0.001	0	11	Ms4a4b
0	0.677473	0.397	0.002	0	11	Atp8b4
8.54133e-258	0.558471	0.308	0.001	1.66889e-253	11	Cd226
1.90984e-239	0.482459	0.256	0	3.73164e-235	11	Gm44174
1.97911e-239	0.35813	0.256	0	3.86698e-235	11	Gimap4
2.16563e-238	0.593041	0.359	0.003	4.23142e-234	11	Adam19
2.64892e-220	0.426257	0.295	0.002	5.17573e-216	11	Ikzf3
7.72245e-190	0.466899	0.269	0.002	1.50889e-185	11	Stat4
2.08247e-178	0.466899	0.256	0.002	4.06893e-174	11	Cd247
3.34637e-172	0.695953	0.462	0.013	6.53848e-168	11	Bcl11b
7.78633e-149	0.663655	0.41	0.012	1.52137e-144	11	Mndal
8.2701e-133	0.436062	0.269	0.004	1.6159e-128	11	Gm4759
1.018e-131	0.909384	0.436	0.016	1.98907e-127	11	Itga4
2.23943e-127	0.575724	0.41	0.015	4.37562e-123	11	Ccdc88c
3.01625e-122	0.580834	0.359	0.011	5.89345e-118	11	Ptpn22
2.27783e-119	0.51805	0.346	0.011	4.45065e-115	11	Itga1
2.18173e-110	1.39657	0.808	0.085	4.26287e-106	11	Arhgap15
3.61284e-105	0.401192	0.295	0.009	7.05914e-101	11	Ccnd2
8.48594e-103	0.885124	0.41	0.02	1.65807e-98	11	Tox
7.5889e-98	0.608284	0.449	0.025	1.4828e-93	11	Nedd9
1.6228e-90	0.402474	0.269	0.009	3.17079e-86	11	Atp2b4
1.11468e-88	0.446694	0.321	0.013	2.17797e-84	11	Airn
6.93107e-84	0.721521	0.462	0.033	1.35426e-79	11	Slco3a1
2.54989e-77	0.589813	0.295	0.013	4.98224e-73	11	Gramd3
9.98913e-69	0.482406	0.321	0.018	1.95178e-64	11	Prkcq
7.89403e-59	0.715588	0.41	0.037	1.54242e-54	11	Pde7a
2.20939e-53	0.384307	0.295	0.02	4.31692e-49	11	Vav3
4.40595e-53	1.26159	0.705	0.133	8.60879e-49	11	Bcl2
6.61855e-51	0.532063	0.321	0.026	1.2932e-46	11	Ahnak
2.29575e-47	0.826714	0.679	0.128	4.48567e-43	11	Utrn
3.64962e-44	0.425513	0.321	0.03	7.13098e-40	11	Cyfip2
3.81412e-38	0.736551	0.5	0.087	7.45241e-34	11	Fyn
4.87337e-29	0.484412	0.372	0.06	9.52208e-25	11	Iqgap2
7.08133e-26	0.533322	0.436	0.09	1.38362e-21	11	Tnik
3.62063e-25	0.693855	0.462	0.106	7.07434e-21	11	Nlrc5
6.14307e-25	0.754953	0.41	0.083	1.20029e-20	11	St6galnac3
1.13551e-23	0.384803	0.269	0.039	2.21868e-19	11	Stk39
1.76407e-23	0.567763	0.5	0.126	3.44681e-19	11	Epsti1
1.30201e-22	0.450471	0.372	0.075	2.54399e-18	11	Cblb
2.78458e-20	0.540812	0.513	0.146	5.44079e-16	11	Fryl
3.49754e-20	0.943526	0.833	0.453	6.83384e-16	11	Mbnl1
1.16131e-19	0.8227	0.705	0.287	2.26908e-15	11	Atxn1
6.87455e-19	0.723608	0.449	0.13	1.34322e-14	11	Rabgap1l
1.41879e-18	0.431406	0.372	0.087	2.77218e-14	11	Esyt2
1.87714e-18	0.279416	0.256	0.044	3.66774e-14	11	Jazf1
3.12721e-18	0.440609	0.346	0.078	6.11027e-14	11	Sorl1
1.3378e-16	0.53853	0.538	0.181	2.61393e-12	11	Prkch
1.53615e-16	0.329769	0.256	0.049	3.00149e-12	11	Samd9l
3.03114e-16	0.867737	0.795	0.435	5.92255e-12	11	Dock10
1.73377e-15	0.348	0.269	0.056	3.38761e-11	11	Ripor2
2.34108e-15	0.52636	0.333	0.085	4.57423e-11	11	Mllt3
1.33221e-14	0.364495	0.321	0.079	2.60301e-10	11	Osbpl3
5.73763e-14	0.945469	0.756	0.476	1.12107e-09	11	Inpp4b
1.1726e-13	0.288605	0.256	0.056	2.29114e-09	11	Trerf1
1.47415e-13	0.445322	0.5	0.178	2.88035e-09	11	Rapgef6
1.69011e-13	0.454888	0.308	0.08	3.3023e-09	11	Itgb1
2.29786e-13	0.316799	0.321	0.084	4.48978e-09	11	Gramd1b
1.05106e-12	0.695758	0.756	0.446	2.05367e-08	11	Ptprc
1.34195e-12	0.316474	0.333	0.093	2.62204e-08	11	Itpr1
1.68476e-12	0.455327	0.372	0.119	3.29186e-08	11	Hivep2
7.65374e-12	0.377671	0.397	0.133	1.49546e-07	11	Hectd1
7.88276e-12	0.471858	0.615	0.281	1.54021e-07	11	Lncpint
2.33752e-11	0.517193	0.513	0.219	4.56728e-07	11	Prkca
4.36817e-11	0.385103	0.346	0.111	8.53498e-07	11	Sp100
7.55365e-11	0.333864	0.423	0.153	1.47591e-06	11	Jak1
7.99616e-11	0.308323	0.346	0.11	1.56237e-06	11	Plekha5
1.43108e-10	0.326716	0.346	0.114	2.79618e-06	11	Cyth1
1.76003e-10	0.261694	0.269	0.074	3.43891e-06	11	Tnfaip8
2.2225e-10	0.272821	0.256	0.07	4.34255e-06	11	Cdc42se2
4.03143e-10	0.368756	0.282	0.084	7.87701e-06	11	Hip1
5.48267e-10	0.384913	0.385	0.141	1.07126e-05	11	Aak1
6.93826e-10	0.50091	0.603	0.299	1.35567e-05	11	Ccnd3
8.11696e-10	0.31657	0.41	0.155	1.58597e-05	11	Sik3
1.14867e-09	0.311109	0.436	0.17	2.2444e-05	11	Ncoa1
1.92944e-09	0.297943	0.295	0.094	3.76993e-05	11	Card11
6.52029e-09	0.289787	0.359	0.132	0.0001274	11	Trps1
1.2111e-08	0.311322	0.385	0.153	0.000236637	11	Arfgef1
1.25768e-08	0.382438	0.423	0.175	0.000245738	11	Syne1
1.79016e-08	0.536231	0.833	0.64	0.00034978	11	Dock2
6.18086e-08	0.356338	0.397	0.173	0.00120768	11	4932438A13Rik
7.59962e-08	0.465778	0.667	0.405	0.00148489	11	Csmd1
7.99211e-08	0.303222	0.269	0.094	0.00156158	11	Gmds
1.13571e-07	0.315724	0.372	0.157	0.00221907	11	Arhgap26
1.15173e-07	0.279593	0.282	0.101	0.00225037	11	Ankib1
1.40534e-07	0.258164	0.385	0.159	0.0027459	11	Susd6
1.59977e-07	0.309554	0.321	0.127	0.00312579	11	Vps13a
1.6466e-07	0.320554	0.538	0.277	0.00321729	11	Ppp1r12a
1.84411e-07	0.280777	0.295	0.11	0.0036032	11	Apobec3
2.09001e-07	0.539195	0.538	0.316	0.00408366	11	Pitpnc1
4.99578e-07	0.291035	0.359	0.154	0.00976125	11	Ssbp2
8.85657e-07	0.260101	0.308	0.124	0.0173049	11	Ppp6r3
9.26162e-07	0.295934	0.295	0.118	0.0180963	11	Ubac2
2.01796e-06	0.338341	0.449	0.225	0.039429	11	Parp8
2.39683e-06	0.261242	0.295	0.119	0.0468317	11	Ralgapa2
3.24314e-06	0.257996	0.321	0.137	0.0633678	11	Il1rapl1
3.55853e-06	0.323053	0.487	0.266	0.0695302	11	Kmt2a
3.71582e-06	0.370508	0.5	0.285	0.0726035	11	Kansl1
4.07716e-06	0.493823	0.577	0.364	0.0796636	11	Smyd3
5.75428e-06	0.261073	0.321	0.14	0.112433	11	Peli1
7.77219e-06	0.438875	0.5	0.303	0.151861	11	Tnrc6b
1.16766e-05	0.379913	0.603	0.374	0.228148	11	Opcml
1.27924e-05	0.500091	0.513	0.324	0.249951	11	Foxp1
1.81049e-05	0.279502	0.333	0.157	0.353752	11	Mdga2
2.17207e-05	0.368889	0.436	0.251	0.424401	11	Fgf14
3.13225e-05	0.289292	1	1	0.61201	11	Malat1
4.40547e-05	0.335222	0.474	0.281	0.860785	11	Lrrtm4
5.15832e-05	0.276593	0.397	0.209	1	11	Dlgap2
5.54565e-05	0.304796	0.359	0.191	1	11	Gm26740
6.25005e-05	0.301161	0.282	0.132	1	11	Kcnq5
6.45452e-05	0.295149	0.41	0.229	1	11	Msi2
8.57118e-05	0.289202	0.526	0.317	1	11	Nlgn1
0.000104017	0.411301	0.756	0.585	1	11	Celf2
0.000158745	0.319553	0.308	0.163	1	11	Thada
0.000186094	0.250701	0.731	0.495	1	11	Maml2
0.000207936	0.272681	0.321	0.168	1	11	Ncoa2
0.00024809	0.325753	0.526	0.34	1	11	Tenm2
0.000396542	0.306505	0.615	0.444	1	11	Kcnip4
0.000422495	0.319827	0.628	0.47	1	11	Meg3
0.000560367	0.260483	0.308	0.167	1	11	Gria2
0.000564606	0.281198	0.526	0.358	1	11	Fam172a
0.000588269	0.252386	0.385	0.228	1	11	Cntnap2
0.000782189	0.325328	0.641	0.489	1	11	Rbfox1
0.000792719	0.332532	0.397	0.246	1	11	Akt3
0.00143349	0.472129	0.641	0.536	1	11	Lsamp
0.00156804	0.270053	0.462	0.303	1	11	Sh3kbp1
0.00701519	0.274981	0.372	0.253	1	11	Magi2
0.00725824	0.25382	0.667	0.54	1	11	Zbtb20
0.00929164	0.255192	0.487	0.369	1	11	Fnbp1
