# Supplementary material for: C5aR1 antagonism suppresses inflammatory glial responses and alters cellular signaling in an Alzheimer’s disease mouse model
Source: Nat Commun. 2024 Aug 15;15:7028. doi: 10.1038/s41467-024-51163-6 (PMC11327341; doi:10.1038/s41467-024-51163-6)
Supplement: Supplementary file 6 — Supplementary Data 3 [file 41467_2024_51163_MOESM6_ESM.xlsx]

## Sheet: astrocytes_clusters_allgene
Genes in Astrocytes Clusters in Figure 4A
p_val	avg_log2FC	pct.1	pct.2	p_val_adj	cluster	gene
2.95644e-204	0.78093	1	0.933	6.25229e-200	1	Gpc5
3.26219e-175	0.603957	1	0.999	6.89888e-171	1	Lsamp
9.274e-141	0.919871	0.981	0.828	1.96126e-136	1	Trpm3
5.11334e-130	0.988319	0.94	0.745	1.08137e-125	1	Luzp2
1.13866e-107	0.68132	0.932	0.711	2.40805e-103	1	Mertk
5.99992e-86	0.345407	1	0.996	1.26886e-81	1	Nrxn1
5.1234e-74	0.567267	0.937	0.756	1.0835e-69	1	Grm3
8.15321e-73	0.462598	0.986	0.938	1.72424e-68	1	Mdga2
1.1481e-72	0.369746	1	0.99	2.428e-68	1	Ctnnd2
3.45033e-70	0.337399	1	0.993	7.29676e-66	1	Ntm
5.06349e-69	0.548186	0.939	0.838	1.07083e-64	1	Kirrel3
1.02723e-68	0.509284	0.986	0.929	2.17238e-64	1	Frmd4a
5.70346e-66	0.442286	0.476	0.207	1.20617e-61	1	Fam163a
1.52339e-63	0.466966	0.588	0.312	3.22167e-59	1	Slco1c1
1.06725e-62	0.433492	0.993	0.914	2.25702e-58	1	Gm3764
2.4116e-62	0.452774	0.671	0.391	5.10005e-58	1	Eps8
4.29943e-57	0.422051	0.976	0.91	9.09244e-53	1	Cadm1
9.77575e-56	0.401103	0.699	0.422	2.06738e-51	1	Htra1
2.85262e-55	0.456085	0.948	0.827	6.03273e-51	1	Tspan7
2.13631e-52	0.383931	0.528	0.279	4.51788e-48	1	Slc7a10
2.2666e-50	0.48697	0.718	0.497	4.7934e-46	1	Fry
4.08831e-50	0.479884	0.824	0.646	8.64597e-46	1	Trim9
6.24203e-49	0.312685	0.998	0.98	1.32006e-44	1	Syne1
3.69069e-48	0.33959	0.997	0.961	7.80508e-44	1	Atp1a2
9.337e-47	0.417736	0.89	0.72	1.97459e-42	1	Gria2
2.19557e-46	0.314737	0.998	0.994	4.6432e-42	1	Rora
3.34783e-45	0.372274	0.584	0.343	7.07999e-41	1	Pde7b
8.26043e-44	0.378878	0.915	0.8	1.74692e-39	1	Adgrl3
1.48819e-42	0.367541	0.955	0.86	3.14722e-38	1	Dgkb
5.54488e-42	0.363305	0.684	0.447	1.17263e-37	1	Phactr3
5.8097e-42	0.272238	1	0.994	1.22864e-37	1	Macf1
2.98352e-41	0.360716	0.738	0.497	6.30956e-37	1	Bcan
1.0185e-40	0.363709	0.617	0.386	2.15393e-36	1	Fat3
1.49353e-40	0.34653	0.603	0.378	3.15851e-36	1	Grin2c
1.70913e-40	0.292613	1	0.992	3.61446e-36	1	Slc1a2
9.50125e-40	0.312651	0.974	0.915	2.00932e-35	1	Tnik
4.01439e-39	0.354608	0.655	0.422	8.48962e-35	1	Glul
1.5737e-38	0.315953	0.494	0.278	3.32806e-34	1	Vav3
2.67341e-38	0.326723	0.355	0.172	5.65373e-34	1	Ptchd4
1.11207e-37	0.342613	0.91	0.79	2.3518e-33	1	Nwd1
1.77199e-37	0.350694	0.742	0.535	3.74741e-33	1	Paqr8
7.45696e-37	0.369334	0.776	0.572	1.577e-32	1	Nhsl1
9.58264e-37	0.395248	0.688	0.477	2.02654e-32	1	Ptn
1.56275e-36	0.349807	0.977	0.938	3.3049e-32	1	Slc4a4
1.6427e-36	0.352201	0.704	0.49	3.47398e-32	1	Cpeb4
4.89046e-36	0.348818	0.493	0.293	1.03424e-31	1	Fam13c
5.51171e-36	0.342807	0.749	0.534	1.16562e-31	1	Pde8b
5.90004e-36	0.336696	0.721	0.493	1.24774e-31	1	Cdh20
1.25282e-35	0.269574	0.343	0.164	2.64945e-31	1	Ranbp3l
9.6653e-35	0.342607	0.868	0.747	2.04402e-30	1	Zeb1
1.02164e-34	0.349965	0.836	0.66	2.16056e-30	1	Pcdh7
4.56092e-34	0.283517	0.468	0.266	9.64543e-30	1	Dpf3
5.04868e-34	0.329863	0.547	0.341	1.06769e-29	1	Slc6a11
4.82644e-33	0.322468	0.627	0.426	1.0207e-28	1	Zhx3
5.43e-33	0.319199	0.485	0.288	1.14834e-28	1	Ptch1
1.47678e-32	0.363089	0.657	0.446	3.12309e-28	1	St6galnac5
2.65843e-32	0.334039	0.908	0.789	5.62205e-28	1	Rorb
3.12261e-32	0.282815	0.982	0.959	6.60369e-28	1	Adgrb3
1.63857e-31	0.276441	0.373	0.196	3.46524e-27	1	Hlf
2.48802e-31	0.349702	0.59	0.387	5.26167e-27	1	Cables1
2.64809e-31	0.314109	0.954	0.887	5.60017e-27	1	Plcb1
2.90218e-31	0.275933	0.614	0.406	6.13753e-27	1	Slc27a1
8.61713e-31	0.284693	0.587	0.384	1.82235e-26	1	Ahcyl1
9.5608e-31	0.298398	0.547	0.356	2.02192e-26	1	Acsbg1
4.10831e-30	0.281251	0.955	0.915	8.68826e-26	1	Gnao1
5.91243e-30	0.333328	0.818	0.662	1.25036e-25	1	Gpc6
9.62156e-30	0.329895	0.683	0.493	2.03477e-25	1	Kcnma1
1.56636e-29	0.288697	0.782	0.594	3.31253e-25	1	Mical2
1.83396e-29	0.320726	0.742	0.554	3.87847e-25	1	Cdh10
1.61995e-28	0.32138	0.85	0.731	3.42587e-24	1	Grid2
2.07752e-28	0.353624	0.73	0.548	4.39354e-24	1	Phka1
6.44325e-28	0.28738	0.626	0.434	1.36262e-23	1	Grid1
6.89953e-28	0.323735	0.9	0.808	1.45911e-23	1	Dmd
4.15124e-27	0.323027	0.636	0.452	8.77904e-23	1	Gabra2
1.87391e-26	0.282905	0.522	0.339	3.96295e-22	1	Irak2
2.18737e-26	0.263863	0.62	0.43	4.62585e-22	1	Cspg5
2.79335e-26	0.289287	0.636	0.448	5.90738e-22	1	Wwc1
4.24819e-26	0.26116	0.541	0.354	8.98407e-22	1	Atp2b2
5.84914e-26	0.283423	0.768	0.604	1.23698e-21	1	Xylt1
4.95728e-25	0.266319	0.672	0.485	1.04837e-20	1	Csgalnact1
9.50876e-25	0.262252	0.542	0.365	2.01091e-20	1	Ghr
9.83985e-25	0.254459	0.551	0.362	2.08093e-20	1	Kank1
2.58885e-23	0.451381	0.648	0.515	5.47491e-19	1	Kcnd2
1.62281e-22	0.25105	0.596	0.416	3.43192e-18	1	Gldc
5.44897e-21	0.258835	0.898	0.801	1.15235e-16	1	Sparcl1
1.76897e-19	0.275936	0.478	0.327	3.74103e-15	1	Mgat4c
2.93791e-18	0.255988	0.657	0.508	6.21309e-14	1	Otud7a
1.62333e-15	0.27111	0.321	0.204	3.43302e-11	1	Gm12239
6.8631e-13	0.256332	0.785	0.727	1.45141e-08	2	Acsl3
4.90402e-246	1.62653	0.915	0.313	1.0371e-241	3	Gfap
2.53409e-231	1.5151	0.932	0.381	5.35909e-227	3	Plce1
3.84648e-210	0.990962	0.597	0.102	8.13454e-206	3	Osmr
6.85115e-203	1.03991	0.557	0.088	1.44888e-198	3	Sulf1
1.60897e-193	1.07637	0.619	0.129	3.40265e-189	3	Sbno2
7.59376e-182	1.15094	0.986	0.819	1.60593e-177	3	Dst
8.851e-179	0.847779	0.634	0.144	1.87181e-174	3	Slc39a14
9.5338e-178	1.2747	0.915	0.459	2.01621e-173	3	Enox1
2.23799e-176	0.851548	0.591	0.122	4.7329e-172	3	Cpne8
3.1054e-167	0.800576	0.619	0.141	6.56729e-163	3	Ggta1
2.09216e-137	0.962664	0.826	0.338	4.4245e-133	3	C4b
7.9614e-134	0.671888	0.414	0.07	1.68368e-129	3	Cd44
1.76492e-124	0.758525	0.515	0.128	3.73246e-120	3	Pdzd2
9.73223e-123	0.864627	0.726	0.297	2.05817e-118	3	Rgl1
1.18703e-117	1.04153	0.906	0.567	2.51033e-113	3	Gpam
7.4882e-116	0.965772	0.961	0.8	1.5836e-111	3	Sorbs1
9.8438e-109	0.92633	0.516	0.151	2.08177e-104	3	Chl1
2.29079e-104	0.718505	0.998	0.983	4.84457e-100	3	Ank2
2.88415e-104	0.424546	0.321	0.053	6.09941e-100	3	Aspg
2.23893e-101	0.862165	0.699	0.294	4.73488e-97	3	Shroom3
6.62098e-101	0.461244	0.356	0.067	1.4002e-96	3	Gadl1
3.87608e-99	0.63434	0.544	0.172	8.19713e-95	3	Cnn3
8.65312e-96	0.731293	0.745	0.336	1.82996e-91	3	Nfasc
6.79127e-93	1.01295	0.892	0.589	1.43622e-88	3	Add3
1.19844e-92	0.698078	0.631	0.236	2.53447e-88	3	Angpt1
2.93748e-91	0.595083	0.366	0.083	6.21218e-87	3	Mrps6
3.54978e-91	0.906705	0.926	0.701	7.50707e-87	3	Glis3
1.20864e-88	0.470945	0.361	0.08	2.55603e-84	3	Col27a1
2.23304e-86	0.75044	0.985	0.931	4.72244e-82	3	Lrp1b
2.54198e-83	0.542558	0.431	0.123	5.37577e-79	3	Pvt1
4.1212e-82	0.325349	0.256	0.041	8.71551e-78	3	Il1r1
7.02534e-81	0.604897	0.496	0.162	1.48572e-76	3	Gfra1
3.11477e-80	0.795764	0.696	0.333	6.58711e-76	3	Gm4876
6.93111e-79	0.678365	0.697	0.328	1.46579e-74	3	Cacna2d3
6.94928e-79	0.41677	0.332	0.074	1.46963e-74	3	Asap3
1.05914e-73	0.575663	0.272	0.053	2.23986e-69	3	A2m
1.49715e-72	0.689792	0.785	0.483	3.16618e-68	3	Usp24
4.49199e-71	0.756413	0.545	0.227	9.49965e-67	3	Sgcd
7.61891e-70	0.401755	0.364	0.098	1.61125e-65	3	Afap1l2
1.20263e-69	0.7249	0.733	0.401	2.54332e-65	3	Efr3b
1.08972e-66	0.548528	0.579	0.248	2.30455e-62	3	Lrig1
1.44646e-66	0.556428	0.448	0.152	3.05898e-62	3	Igfbp5
1.77616e-66	0.645375	0.923	0.743	3.75621e-62	3	Daam2
1.23013e-64	0.540555	1	0.996	2.60149e-60	3	Npas3
1.25232e-64	0.284781	0.255	0.052	2.64841e-60	3	Fam129b
2.05094e-63	0.5046	0.52	0.208	4.33733e-59	3	Stat3
1.12588e-62	0.506513	0.632	0.296	2.381e-58	3	Fndc3b
4.79256e-62	0.398015	0.289	0.071	1.01353e-57	3	Nhs
4.69233e-61	0.449376	0.451	0.165	9.92334e-57	3	Man1a
1.18498e-59	0.318732	0.301	0.078	2.50599e-55	3	Nek6
9.4019e-59	0.714938	0.844	0.61	1.98831e-54	3	Ncam2
1.4558e-58	0.362344	0.255	0.058	3.07872e-54	3	Adamtsl3
2.58581e-58	0.495913	0.624	0.297	5.46848e-54	3	Aqp4
1.32067e-56	0.74214	0.771	0.495	2.79295e-52	3	Grm5
6.22592e-55	0.397409	0.419	0.152	1.31666e-50	3	2900011O08Rik
8.3576e-55	0.65076	0.632	0.335	1.76746e-50	3	Samd4
2.69762e-54	0.270271	0.258	0.063	5.70492e-50	3	Gm26668
7.683e-54	0.279723	0.263	0.065	1.6248e-49	3	Gm12296
8.17043e-52	0.530642	0.851	0.562	1.72788e-47	3	Arhgef4
1.60034e-51	0.438944	0.381	0.137	3.38439e-47	3	Gm37679
1.65774e-51	0.359247	0.321	0.1	3.50579e-47	3	Col16a1
9.98589e-51	0.303096	0.263	0.07	2.11182e-46	3	Camkk2
5.06258e-49	0.354878	0.256	0.069	1.07064e-44	3	Rhoj
1.56763e-48	0.429234	0.414	0.161	3.31522e-44	3	Ano6
4.9486e-48	0.31854	0.373	0.132	1.04653e-43	3	Map3k14
3.02716e-47	0.425642	0.509	0.232	6.40184e-43	3	Hmgcll1
5.27772e-47	0.39208	0.427	0.174	1.11613e-42	3	Aff3
1.07004e-46	0.790208	0.899	0.813	2.26292e-42	3	Csmd1
2.4791e-46	0.286822	0.262	0.073	5.24279e-42	3	Plpp4
4.87759e-45	0.334236	0.318	0.106	1.03151e-40	3	Ahnak
1.72156e-44	0.630896	0.559	0.299	3.64075e-40	3	Rcan2
2.29365e-44	0.482359	0.554	0.286	4.85061e-40	3	Pfkp
1.99938e-43	0.357668	0.419	0.174	4.22829e-39	3	Atp13a5
2.89237e-43	0.418554	0.526	0.261	6.11679e-39	3	Antxr1
5.5763e-42	0.497267	0.99	0.98	1.17928e-37	3	Slc1a3
1.24591e-41	0.474282	0.583	0.314	2.63485e-37	3	Erbin
1.6201e-41	0.423444	0.405	0.172	3.42618e-37	3	Prune2
5.82921e-41	0.290789	0.332	0.121	1.23276e-36	3	Ampd3
5.96123e-41	0.426407	0.597	0.327	1.26068e-36	3	Camk2d
1.73079e-40	0.516592	0.713	0.442	3.66027e-36	3	Lrmda
2.14327e-40	0.360943	0.345	0.133	4.53258e-36	3	Slc22a4
1.46695e-38	0.492137	0.874	0.703	3.10231e-34	3	Adk
2.07915e-38	0.397014	0.533	0.274	4.39698e-34	3	Mfap3l
2.15269e-38	0.370239	0.436	0.199	4.5525e-34	3	Nrg2
1.61225e-36	0.40309	0.467	0.235	3.40958e-32	3	Usp53
1.15422e-35	0.276133	0.256	0.086	2.44094e-31	3	Myo16
2.19177e-35	0.322723	0.34	0.138	4.63515e-31	3	Tagln3
4.12934e-35	0.256259	0.265	0.091	8.73274e-31	3	Slc14a1
5.95886e-35	0.415174	0.591	0.342	1.26018e-30	3	Dock7
6.14965e-35	0.397776	0.39	0.177	1.30053e-30	3	Adamts20
4.62583e-34	0.390752	0.991	0.985	9.78271e-30	3	Mir99ahg
6.05251e-34	0.277992	0.32	0.127	1.27999e-29	3	Smoc1
1.50992e-33	0.469324	0.884	0.743	3.19319e-29	3	Myo6
4.46247e-33	0.427027	0.947	0.881	9.43724e-29	3	Nckap5
2.94425e-32	0.417653	0.884	0.745	6.22649e-28	3	Arhgef12
1.27932e-31	0.393653	0.533	0.302	2.7055e-27	3	AC149090.1
4.26944e-31	0.312385	0.267	0.101	9.02902e-27	3	Eftud2
5.09809e-31	0.55264	0.8	0.618	1.07814e-26	3	Sema6d
1.58788e-30	0.296186	0.393	0.186	3.35806e-26	3	Nrbp2
1.72719e-30	0.437186	0.61	0.382	3.65266e-26	3	Bcl2
3.52976e-30	0.380881	0.619	0.371	7.46473e-26	3	Ddah1
3.53887e-30	0.297917	0.501	0.265	7.484e-26	3	Nfkb1
9.38988e-30	0.310928	0.378	0.177	1.98577e-25	3	Pxdn
1.35553e-29	0.353418	0.52	0.297	2.86667e-25	3	Prdx6
1.41276e-29	0.433266	0.468	0.262	2.9877e-25	3	Shisa6
1.49811e-29	0.413531	0.646	0.434	3.1682e-25	3	Phkb
1.50238e-29	0.370575	0.626	0.397	3.17724e-25	3	Myo18a
2.08067e-29	0.39855	0.706	0.473	4.40021e-25	3	Ube2e2
2.14997e-29	0.315842	0.292	0.123	4.54677e-25	3	Nalcn
1.34039e-28	0.429484	0.591	0.377	2.83466e-24	3	Cyp7b1
1.69619e-28	0.292954	0.356	0.167	3.5871e-24	3	Fstl1
1.9021e-28	0.289525	0.424	0.213	4.02255e-24	3	Ttll8
2.24746e-28	0.365196	0.586	0.365	4.75294e-24	3	Clu
2.53347e-28	0.336434	0.491	0.274	5.35777e-24	3	Etv6
2.82494e-28	0.29744	0.421	0.214	5.97418e-24	3	Rbms1
3.36634e-27	0.286392	0.383	0.188	7.11914e-23	3	Boc
7.96439e-27	0.385408	0.675	0.463	1.68431e-22	3	Rapgef3
1.21533e-26	0.352229	0.655	0.433	2.57018e-22	3	Atp13a4
1.30197e-26	0.31085	0.455	0.247	2.7534e-22	3	Tab2
2.91366e-26	0.332375	0.579	0.35	6.1618e-22	3	Lhfp
4.05e-26	0.270344	0.405	0.206	8.56494e-22	3	Arhgap31
1.41078e-25	0.263723	0.335	0.158	2.98351e-21	3	Skap2
1.66585e-25	0.336937	0.508	0.302	3.52293e-21	3	Dpyd
2.68873e-25	0.282684	0.482	0.267	5.68612e-21	3	Cdk5rap2
3.90612e-25	0.313043	0.448	0.243	8.26066e-21	3	Itpkb
6.25017e-25	0.306816	0.446	0.248	1.32179e-20	3	Ptpn12
7.90431e-25	0.323971	0.391	0.2	1.6716e-20	3	Rbms3
1.24166e-24	0.319509	0.39	0.206	2.62586e-20	3	Myo1e
2.90497e-24	0.336822	0.829	0.633	6.14344e-20	3	Mapk10
4.65471e-24	0.371902	0.568	0.365	9.84377e-20	3	Abca1
1.11792e-23	0.31679	0.591	0.38	2.36418e-19	3	Gsap
8.7434e-23	0.377837	0.634	0.428	1.84906e-18	3	Fhit
9.47655e-23	0.332947	0.513	0.311	2.0041e-18	3	Chst11
9.81271e-23	0.250103	0.391	0.21	2.07519e-18	3	Atp11a
1.10128e-22	0.32579	0.59	0.383	2.32898e-18	3	Erc1
1.16051e-22	0.350933	0.562	0.356	2.45424e-18	3	Naaladl2
2.05363e-22	0.37773	0.503	0.31	4.34302e-18	3	Gm37013
6.22938e-22	0.33013	0.485	0.297	1.31739e-17	3	Aox1
8.08937e-22	0.295869	0.526	0.33	1.71074e-17	3	Mid1
8.6069e-22	0.273013	0.421	0.232	1.82019e-17	3	Tiam2
1.20823e-21	0.272893	0.402	0.222	2.55517e-17	3	Rnf144a
1.31406e-21	0.455507	0.788	0.62	2.77898e-17	3	Nav2
2.28166e-21	0.313225	0.918	0.808	4.82526e-17	3	Fnbp1
4.36999e-21	0.268306	0.383	0.21	9.24165e-17	3	Gab2
5.08925e-21	0.280809	0.525	0.322	1.07627e-16	3	2210408F21Rik
1.44333e-20	0.302592	0.609	0.412	3.05235e-16	3	Fchsd2
1.01575e-19	0.260635	0.438	0.257	2.14811e-15	3	Dnah7b
1.18207e-19	0.336533	0.496	0.319	2.49984e-15	3	Agbl4
1.2628e-19	0.252642	0.287	0.143	2.67057e-15	3	Col4a5
5.89213e-19	0.345599	0.778	0.593	1.24607e-14	3	Tjp1
7.07793e-19	0.353384	0.374	0.215	1.49684e-14	3	Slc35f1
1.27439e-18	0.268023	0.715	0.51	2.69508e-14	3	Pard3b
1.80088e-18	0.302045	0.92	0.831	3.80851e-14	3	Stox2
1.9276e-18	0.278639	0.966	0.901	4.07649e-14	3	Rgs20
2.41004e-18	0.266037	0.533	0.345	5.09676e-14	3	Hacd2
6.54771e-18	0.269704	0.579	0.387	1.38471e-13	3	Aldh1l1
7.86516e-18	0.269348	0.557	0.37	1.66332e-13	3	Cacnb2
9.30779e-18	0.318726	0.506	0.325	1.96841e-13	3	Neat1
1.27428e-17	0.269951	0.716	0.525	2.69485e-13	3	Arhgef26
2.07522e-17	0.294762	0.697	0.518	4.38867e-13	3	Utrn
3.34623e-17	0.263246	0.508	0.335	7.07662e-13	3	Psme4
5.24372e-17	0.279616	0.564	0.393	1.10894e-12	3	Hivep2
1.26437e-16	0.255955	0.391	0.23	2.6739e-12	3	Mfhas1
1.65958e-16	0.300318	0.665	0.494	3.50967e-12	3	Cdh2
1.92404e-16	0.272225	0.636	0.45	4.06897e-12	3	Zfp521
3.1436e-16	0.259218	0.421	0.262	6.64808e-12	3	Aff1
3.99684e-16	0.301238	0.723	0.543	8.45252e-12	3	Wwox
9.93466e-16	0.291074	0.578	0.405	2.10098e-11	3	Sorcs2
1.82107e-15	0.481271	0.653	0.525	3.85121e-11	3	Nkain2
4.14798e-15	0.291098	0.713	0.55	8.77215e-11	3	Itpr2
1.27578e-14	0.261775	0.46	0.307	2.69803e-10	3	Rasa3
1.36254e-14	0.265381	0.603	0.436	2.8815e-10	3	Prickle2
2.63788e-14	0.296804	0.708	0.567	5.57859e-10	3	Exoc4
2.66503e-14	0.345205	0.48	0.337	5.636e-10	3	Oxr1
3.5429e-14	0.270782	0.624	0.469	7.49252e-10	3	Zfp608
4.45717e-14	0.266166	0.458	0.305	9.42603e-10	3	Kcnip3
1.14138e-13	0.252768	0.496	0.346	2.41379e-09	3	Fbrsl1
2.01742e-13	0.261627	0.885	0.8	4.26644e-09	3	Hivep3
9.91011e-13	0.31129	0.468	0.328	2.09579e-08	3	Sorbs2
7.75114e-12	0.272817	0.697	0.549	1.63921e-07	3	Pacrg
9.17595e-12	0.302819	0.74	0.601	1.94053e-07	3	Nhsl1
1.04811e-10	0.342325	0.894	0.869	2.21654e-06	3	Gm26917
1.00444e-06	0.270444	0.484	0.403	0.0212419	3	Xist
1.46791e-06	0.264396	0.374	0.289	0.0310433	3	Grip1
0.00919338	0.274363	0.757	0.772	1	3	Kcnip4
1.13104e-114	1.13537	0.927	0.565	2.39193e-110	4	Nrg3
3.16211e-112	1.0742	0.971	0.736	6.68722e-108	4	Rbfox1
1.00909e-105	1.07839	0.927	0.582	2.13402e-101	4	Opcml
9.14289e-102	1.0337	0.918	0.574	1.93354e-97	4	Nrxn3
5.73119e-101	0.980572	0.964	0.737	1.21203e-96	4	Dlg2
9.5457e-99	0.938539	0.891	0.471	2.01872e-94	4	Fam155a
3.52875e-94	0.923772	0.823	0.383	7.46261e-90	4	Syt1
1.81087e-89	0.897772	0.835	0.432	3.82962e-85	4	Grin2a
1.80717e-86	0.977361	0.893	0.539	3.8218e-82	4	Tenm2
3.13185e-79	1.01547	0.942	0.702	6.62324e-75	4	Meg3
5.20753e-78	0.68852	0.985	0.932	1.10129e-73	4	Celf2
9.00722e-78	0.781184	0.763	0.357	1.90485e-73	4	Snhg14
2.80202e-76	0.952571	0.804	0.454	5.92572e-72	4	Lrrtm4
6.28983e-74	0.755761	0.717	0.322	1.33017e-69	4	Dlgap2
8.00499e-74	0.711431	0.659	0.261	1.6929e-69	4	Snhg11
2.40577e-72	0.899705	0.777	0.393	5.08772e-68	4	Cntnap2
8.21432e-70	0.837472	0.734	0.367	1.73716e-65	4	Epha6
8.63854e-69	0.797467	0.804	0.44	1.82688e-64	4	Anks1b
1.34984e-65	0.654352	0.656	0.285	2.85464e-61	4	Lrrc7
1.77991e-64	0.726502	0.956	0.751	3.76415e-60	4	Kcnip4
1.95227e-64	0.729388	0.69	0.32	4.12867e-60	4	Grm7
2.75749e-61	0.748743	0.579	0.233	5.83155e-57	4	Kcnq5
1.21973e-60	0.631226	0.62	0.26	2.57949e-56	4	Dpp6
8.67434e-60	0.672219	0.598	0.254	1.83445e-55	4	Fam19a1
3.95913e-59	0.588131	0.579	0.229	8.37277e-55	4	Cacna1c
1.00756e-58	0.515182	0.538	0.199	2.1308e-54	4	Ryr3
1.4031e-58	0.634338	0.617	0.268	2.96728e-54	4	Ryr2
3.67313e-58	0.64299	0.617	0.276	7.76794e-54	4	Lingo2
5.0968e-57	0.610119	0.862	0.511	1.07787e-52	4	Gria1
5.88316e-56	0.650577	0.734	0.376	1.24417e-51	4	Nav3
1.37642e-55	0.473129	0.489	0.171	2.91085e-51	4	Cnksr2
1.5663e-54	0.560496	0.559	0.228	3.31241e-50	4	Rims1
6.30548e-54	0.653614	0.615	0.277	1.33348e-49	4	Hs6st3
2.34071e-52	0.653855	0.692	0.371	4.95013e-48	4	Erc2
6.30831e-52	0.536708	0.518	0.202	1.33408e-47	4	Prkg1
2.37804e-51	0.728568	0.608	0.287	5.02907e-47	4	Frmpd4
3.15604e-51	0.530614	0.482	0.182	6.67439e-47	4	Dscam
8.1413e-50	0.61259	0.642	0.311	1.72172e-45	4	Csmd3
2.08426e-49	0.444907	0.443	0.156	4.4078e-45	4	Stxbp5l
3.10904e-49	0.484941	0.484	0.183	6.57499e-45	4	Lrfn5
5.699e-49	0.484144	0.472	0.175	1.20522e-44	4	Myt1l
6.41956e-49	0.459239	0.45	0.162	1.35761e-44	4	Nell2
1.54142e-48	0.588293	0.608	0.284	3.2598e-44	4	Arpp21
7.80362e-48	0.424775	0.416	0.141	1.65031e-43	4	Mctp1
1.79313e-46	0.509528	0.557	0.244	3.79211e-42	4	Ralyl
2.11285e-46	0.534762	0.596	0.273	4.46825e-42	4	Slit3
3.2239e-46	0.6468	0.484	0.196	6.8179e-42	4	Hs3st4
1.5889e-45	0.455569	0.392	0.135	3.3602e-41	4	Chrm3
1.70931e-45	0.393883	0.4	0.136	3.61486e-41	4	Gm26871
3.52717e-45	0.403865	0.446	0.164	7.45926e-41	4	C230004F18Rik
8.05516e-45	0.427605	0.395	0.134	1.7035e-40	4	Fam19a2
1.58516e-44	0.349939	0.404	0.138	3.35229e-40	4	Gm20754
6.44872e-44	0.449102	0.385	0.132	1.36378e-39	4	Kcnb2
2.05072e-43	0.520655	0.523	0.225	4.33687e-39	4	Clstn2
5.47888e-43	0.443153	0.499	0.207	1.15867e-38	4	Sntg1
7.44989e-43	0.36548	0.378	0.128	1.5755e-38	4	Brinp1
1.15777e-42	0.492187	0.523	0.233	2.44844e-38	4	Xkr4
1.65738e-41	0.521459	0.567	0.27	3.50503e-37	4	Ppfia2
4.0359e-41	0.503633	0.6	0.292	8.53513e-37	4	Egfem1
1.94271e-40	0.376984	0.397	0.142	4.10845e-36	4	Gria3
3.15649e-40	0.513923	0.62	0.315	6.67535e-36	4	Ank3
6.37919e-40	0.55617	0.893	0.703	1.34907e-35	4	Kalrn
1.29473e-39	0.438024	0.506	0.222	2.7381e-35	4	Gabrb3
4.47214e-39	0.748186	0.574	0.291	9.45768e-35	4	Galntl6
7.74644e-39	0.391923	0.419	0.162	1.63822e-34	4	Rian
1.76631e-38	0.468545	0.492	0.22	3.73538e-34	4	Cdh12
1.82423e-38	0.373941	0.416	0.16	3.85789e-34	4	Camk2a
2.36349e-38	0.435417	0.412	0.16	4.9983e-34	4	Kcnh7
3.20897e-38	0.483048	0.952	0.812	6.78632e-34	4	Csmd1
5.60744e-38	0.483352	0.506	0.234	1.18586e-33	4	Cacna1e
3.30628e-37	0.37856	0.414	0.161	6.99212e-33	4	Dgkg
1.16047e-36	0.411999	0.421	0.17	2.45415e-32	4	Celf4
2.33895e-36	0.461354	0.501	0.232	4.94642e-32	4	Ptprn2
5.46632e-36	0.39716	0.462	0.199	1.15602e-31	4	Kctd16
9.4451e-36	0.420937	0.47	0.207	1.99745e-31	4	Galnt17
1.89302e-35	0.461182	0.397	0.157	4.00335e-31	4	Cntn5
3.51337e-35	0.522645	0.407	0.163	7.43008e-31	4	Sgcz
3.76381e-35	0.399469	0.409	0.167	7.95971e-31	4	Rbfox3
4.62817e-35	0.312075	0.344	0.121	9.78766e-31	4	Grm1
5.95281e-35	0.320712	0.295	0.096	1.2589e-30	4	Cntnap5c
2.0587e-34	0.493075	0.77	0.496	4.35374e-30	4	Grin2b
2.88746e-34	0.251766	0.552	0.258	6.1064e-30	4	Slc24a2
4.53126e-34	0.31828	0.329	0.117	9.5827e-30	4	Pcsk2
8.0196e-34	0.606818	0.845	0.623	1.69598e-29	4	Ptprd
3.75135e-33	0.4566	0.429	0.187	7.93335e-29	4	Etl4
5.41762e-33	0.305261	0.332	0.119	1.14572e-28	4	Kcnj6
1.0201e-32	0.329163	0.317	0.113	2.15731e-28	4	Caln1
1.48268e-31	0.32208	0.308	0.11	3.13558e-27	4	Zfp385b
2.46606e-31	0.34678	0.276	0.092	5.21522e-27	4	Dpp10
5.63696e-31	0.547682	0.489	0.238	1.1921e-26	4	Nrg1
7.94013e-31	0.302378	0.356	0.138	1.67918e-26	4	Nkain3
1.99945e-30	0.255212	0.276	0.092	4.22843e-26	4	Slc4a10
5.53801e-30	0.326605	0.308	0.112	1.17118e-25	4	Fam189a1
8.28013e-30	0.256638	0.254	0.082	1.75108e-25	4	Slit1
1.26572e-29	0.268682	0.286	0.099	2.67674e-25	4	Dync1i1
1.79872e-29	0.471719	0.6	0.351	3.80393e-25	4	Schip1
2.08729e-29	0.379236	0.484	0.244	4.4142e-25	4	Atp2b1
2.25551e-29	0.286849	0.252	0.081	4.76994e-25	4	Neto1
7.07957e-29	0.307834	0.392	0.168	1.49719e-24	4	B230303A05Rik
9.77037e-29	0.522462	0.581	0.327	2.06624e-24	4	Dcc
9.88422e-29	0.289328	0.295	0.109	2.09031e-24	4	Fam135b
1.11849e-28	0.427968	0.772	0.506	2.36537e-24	4	Grm5
1.64701e-28	0.353973	0.429	0.196	3.48309e-24	4	Rasgrf1
1.95019e-28	0.36349	0.409	0.182	4.12426e-24	4	Prkcb
2.98527e-28	0.274555	0.286	0.102	6.31326e-24	4	Cdh8
3.10371e-28	0.28177	0.346	0.139	6.56373e-24	4	Snap25
9.31451e-28	0.278755	0.269	0.095	1.96983e-23	4	Khdrbs2
4.28602e-27	0.351437	0.404	0.184	9.06407e-23	4	Cacna2d1
4.34116e-27	0.379826	0.467	0.231	9.18069e-23	4	Ntrk3
1.26829e-26	0.376895	0.356	0.154	2.68218e-22	4	Pde1a
3.07124e-26	0.511018	0.392	0.179	6.49505e-22	4	Adarb2
3.90856e-26	0.278878	0.295	0.113	8.26581e-22	4	Hcn1
3.95941e-26	0.281034	0.448	0.213	8.37336e-22	4	Pex5l
4.39448e-26	0.355494	0.46	0.226	9.29344e-22	4	Pde10a
2.75619e-25	0.440987	0.523	0.278	5.82879e-21	4	Grip1
1.95398e-24	0.348863	0.436	0.221	4.13228e-20	4	Khdrbs3
2.07001e-24	0.338318	0.482	0.252	4.37765e-20	4	Plxna4
2.21315e-24	0.264137	0.3	0.12	4.68038e-20	4	Cacnb4
1.32333e-23	0.32222	0.562	0.308	2.79859e-19	4	Slc8a1
2.39768e-23	0.367272	0.433	0.219	5.0706e-19	4	Mar1
4.00393e-23	0.398463	0.576	0.35	8.4675e-19	4	Ccser1
7.70033e-23	0.257375	0.278	0.111	1.62847e-18	4	Cntnap5a
1.71499e-22	0.251224	0.283	0.114	3.62687e-18	4	Spock1
2.96888e-22	0.374592	0.286	0.119	6.27859e-18	4	Pcdh15
3.31996e-22	0.331165	0.431	0.218	7.02105e-18	4	Dscaml1
7.94077e-22	0.306315	0.324	0.146	1.67931e-17	4	5730522E02Rik
8.96408e-22	0.301452	0.327	0.149	1.89572e-17	4	Unc80
1.51165e-21	0.405579	0.76	0.524	3.19683e-17	4	Kcnd2
2.36898e-21	0.542901	0.278	0.119	5.00993e-17	4	Gm28928
1.73011e-20	0.260982	0.426	0.219	3.65883e-16	4	Tnr
4.00409e-20	0.886283	0.659	0.543	8.46786e-16	4	Cdk8
5.62537e-20	0.374392	0.591	0.375	1.18965e-15	4	Cacnb2
4.27771e-19	0.32652	0.547	0.331	9.04649e-15	4	Tenm4
7.66974e-19	0.363607	0.557	0.342	1.622e-14	4	Mgat4c
1.17697e-18	0.342083	0.743	0.516	2.48905e-14	4	Kcnma1
2.4188e-18	0.252531	0.295	0.137	5.11528e-14	4	Sh3gl2
2.91619e-18	0.867525	0.734	0.644	6.16715e-14	4	Lars2
6.50778e-17	0.424158	0.738	0.568	1.37627e-12	4	Asic2
1.09326e-16	0.297025	0.499	0.304	2.31203e-12	4	Cttnbp2
1.66341e-16	0.371342	0.86	0.718	3.51778e-12	4	Phactr1
1.27124e-15	0.297952	0.407	0.237	2.68842e-11	4	Msra
3.2361e-15	0.307741	0.736	0.575	6.8437e-11	4	Ppp3ca
3.5739e-15	0.291961	0.736	0.523	7.55808e-11	4	Otud7a
4.41528e-15	0.317911	0.395	0.23	9.33743e-11	4	Gm26561
6.17387e-15	0.310216	0.719	0.539	1.30565e-10	4	Nbea
9.55656e-15	0.290796	0.433	0.253	2.02102e-10	4	Gabrg3
1.00852e-14	0.279824	0.935	0.873	2.13283e-10	4	Dab1
5.443e-14	0.324873	0.6	0.436	1.15109e-09	4	Fgf12
1.76296e-13	0.254975	0.523	0.339	3.7283e-09	4	Oxr1
8.5376e-13	0.278784	0.884	0.763	1.80553e-08	4	Fgf14
1.8035e-11	0.255308	0.736	0.589	3.81405e-07	4	Nr3c2
3.60206e-11	0.296644	0.695	0.56	7.61764e-07	4	Camk1d
1.1647e-10	0.260746	0.746	0.612	2.4631e-06	4	Macrod2
3.84821e-08	0.321459	0.998	0.999	0.00081382	4	Gm42418
1.61864e-200	0.656876	0.281	0.006	3.42309e-196	5	Myoc
6.96779e-123	0.75648	0.465	0.071	1.47355e-118	5	Nrp2
6.85895e-117	1.29223	0.613	0.148	1.45053e-112	5	Disp3
1.47228e-98	0.741724	0.423	0.072	3.11358e-94	5	Tnc
5.13607e-87	0.939507	0.695	0.243	1.08618e-82	5	Kcnj3
8.24858e-84	1.05012	0.758	0.301	1.74441e-79	5	Adamts9
2.1729e-75	1.04139	0.719	0.305	4.59525e-71	5	Unc5c
5.89421e-65	0.651756	0.556	0.174	1.24651e-60	5	Prune2
3.27108e-64	1.03324	0.746	0.345	6.91767e-60	5	Rgs6
4.26884e-64	0.69519	0.474	0.135	9.02775e-60	5	Grin3a
1.41077e-63	0.855484	0.761	0.372	2.9835e-59	5	Cadps
2.69275e-54	0.626014	0.45	0.134	5.69462e-50	5	Slc38a1
1.25376e-53	0.654239	0.535	0.19	2.65144e-49	5	Padi2
3.07714e-52	0.828428	0.873	0.624	6.50754e-48	5	Nav2
2.02884e-51	0.723322	0.674	0.313	4.2906e-47	5	Aqp4
1.35029e-45	0.561809	0.489	0.182	2.8556e-41	5	Dner
4.74779e-43	0.474322	0.323	0.085	1.00406e-38	5	Arhgap6
3.27726e-42	0.596483	0.547	0.23	6.93075e-38	5	Pdgfd
1.46556e-40	0.739986	0.831	0.582	3.09937e-36	5	Arhgef4
8.67438e-40	0.7614	0.882	0.716	1.83446e-35	5	Ctnna2
3.72004e-39	0.681872	0.547	0.255	7.86713e-35	5	Pkp4
8.05774e-39	0.688709	0.695	0.383	1.70405e-34	5	Kank1
8.15804e-39	0.661254	0.882	0.665	1.72526e-34	5	Grik2
1.14866e-35	0.621206	0.393	0.144	2.42918e-31	5	Ablim2
1.59846e-33	0.695434	0.695	0.418	3.38041e-29	5	Robo2
3.90191e-33	0.699286	0.97	0.903	8.25175e-29	5	Pbx1
4.72313e-32	0.556174	0.508	0.242	9.98847e-28	5	Zfhx4
8.25957e-32	0.493243	0.526	0.254	1.74673e-27	5	Tab2
1.01395e-31	0.678529	0.795	0.604	2.1443e-27	5	Prkca
2.75693e-31	0.561714	0.535	0.266	5.83036e-27	5	Prkag2
2.57977e-30	0.607923	0.873	0.619	5.45571e-26	5	Il1rapl1
2.67841e-30	0.447161	0.308	0.104	5.66429e-26	5	Sulf2
6.46886e-30	0.512716	0.559	0.29	1.36803e-25	5	Dgki
1.27204e-28	0.575457	0.498	0.24	2.69012e-24	5	Aldh1a1
1.62825e-28	0.576195	0.921	0.762	3.44342e-24	5	Fgf14
2.366e-28	0.499413	0.471	0.223	5.00361e-24	5	Eya4
4.99944e-28	0.710525	0.674	0.435	1.05728e-23	5	Kcnq3
1.27154e-27	0.560699	0.662	0.426	2.68906e-23	5	Fam19a5
4.48918e-27	0.386516	0.378	0.153	9.49372e-23	5	Sema6a
8.46099e-27	0.359142	0.317	0.115	1.78933e-22	5	Slc25a21
1.74111e-25	0.635081	0.813	0.628	3.68209e-21	5	Sema6d
2.5156e-25	0.383799	0.314	0.12	5.31999e-21	5	Man1c1
1.19279e-24	0.3986	0.399	0.174	2.52252e-20	5	Igfbp5
6.66354e-24	0.408337	0.411	0.188	1.40921e-19	5	Adcy8
1.0134e-23	0.463522	0.713	0.468	2.14313e-19	5	Pde4d
1.3936e-23	0.415976	0.456	0.222	2.94719e-19	5	Sned1
6.20421e-23	0.406835	0.474	0.24	1.31207e-18	5	Thsd7a
1.01787e-22	0.73125	0.716	0.53	2.15259e-18	5	Gria1
6.65649e-22	0.286327	0.266	0.097	1.40772e-17	5	Plec
1.16528e-21	0.422918	0.571	0.329	2.46434e-17	5	Sorbs2
4.75787e-21	0.307259	0.299	0.12	1.00619e-16	5	Ahnak
4.64418e-19	0.435306	0.514	0.298	9.82151e-15	5	Epha5
1.65986e-18	0.369446	0.465	0.258	3.51028e-14	5	Tnfrsf19
2.37681e-18	0.423005	0.897	0.768	5.02647e-14	5	Nebl
2.81888e-17	0.308151	0.35	0.17	5.96137e-13	5	Ralgps2
8.74651e-17	0.347856	0.622	0.373	1.84971e-12	5	Gfap
1.29243e-16	0.423011	0.411	0.224	2.73322e-12	5	Tnr
8.16794e-16	0.34875	0.429	0.242	1.72736e-11	5	Me3
1.66118e-15	0.301883	0.505	0.3	3.51307e-11	5	Bmpr1a
3.91652e-15	0.321602	0.311	0.153	8.28265e-11	5	Tagln3
4.85069e-15	0.269709	0.272	0.124	1.02582e-10	5	Phyhd1
7.02427e-15	0.303957	0.356	0.188	1.48549e-10	5	Tmem44
8.89973e-15	0.447465	0.713	0.557	1.88211e-10	5	Pacrg
1.90627e-14	0.415921	0.396	0.224	4.03138e-10	5	Ncan
1.93485e-14	0.326862	0.35	0.188	4.09183e-10	5	Nme7
9.50924e-14	0.30064	0.35	0.19	2.01101e-09	5	Rnf180
1.83657e-13	0.371769	0.631	0.447	3.88398e-09	5	Tprkb
1.84847e-13	0.381831	0.773	0.613	3.90914e-09	5	Bmpr1b
8.93784e-13	0.323979	0.39	0.228	1.89017e-08	5	Zfhx3
5.44893e-12	0.346157	0.915	0.816	1.15234e-07	5	Sparcl1
6.26348e-12	0.315144	0.921	0.882	1.3246e-07	5	Lrrc4c
1.06029e-11	0.35754	0.701	0.542	2.24231e-07	5	Rfx4
1.37543e-11	0.348063	0.492	0.338	2.90877e-07	5	Apoe
1.42781e-11	0.320184	0.393	0.241	3.01953e-07	5	Ntrk3
1.73573e-11	0.267376	0.326	0.18	3.67072e-07	5	Ccdc148
3.8184e-11	0.291061	0.369	0.218	8.07515e-07	5	Nrg2
1.51719e-10	0.258454	0.399	0.253	3.20855e-06	5	Mvb12b
1.78926e-10	0.306213	0.891	0.787	3.78393e-06	5	Tenm3
2.69835e-10	0.309573	0.356	0.214	5.70647e-06	5	Rbms3
4.45851e-10	0.317681	0.598	0.446	9.42885e-06	5	Prickle2
4.72255e-10	0.335554	0.372	0.234	9.98726e-06	5	Dok6
5.26504e-10	0.294774	0.689	0.539	1.11345e-05	5	Arhgef26
8.02379e-10	0.274008	0.477	0.319	1.69687e-05	5	Slc8a1
8.63879e-10	0.316419	0.453	0.307	1.82693e-05	5	Lrp4
8.82227e-08	0.315093	0.713	0.614	0.00186573	5	Adcy2
1.2904e-07	0.282115	0.65	0.534	0.00272894	5	Mapk4
1.98598e-07	0.253398	0.45	0.325	0.00419994	5	Fam184a
2.59321e-07	0.308287	0.508	0.387	0.00548412	5	Magi3
2.04256e-06	0.265217	0.486	0.375	0.043196	5	Naaladl2
2.12257e-06	0.300926	0.659	0.559	0.0448881	5	Wwox
2.34035e-170	0.857138	0.456	0.038	4.94938e-166	6	Zic4
3.06248e-74	0.586554	0.412	0.078	6.47654e-70	6	Efna5
1.86515e-48	0.55898	0.471	0.137	3.94442e-44	6	Slc38a1
9.23671e-47	0.883373	0.562	0.21	1.95338e-42	6	Gm12239
1.43793e-37	0.985894	0.759	0.478	3.04093e-33	6	St6galnac5
1.57051e-36	0.74678	0.697	0.354	3.32131e-32	6	Rgs6
2.04593e-36	1.11676	0.916	0.782	4.32673e-32	6	Luzp2
1.50923e-26	0.414844	0.328	0.112	3.19171e-22	6	Etnppl
6.56148e-24	0.45694	0.369	0.146	1.38762e-19	6	Spon1
3.34066e-19	0.557383	0.401	0.194	7.06482e-15	6	Gabbr2
1.0985e-18	0.358757	0.292	0.114	2.3231e-14	6	Slit2
5.36854e-15	0.456104	0.854	0.753	1.13534e-10	6	Gria2
7.80857e-15	0.539517	0.62	0.429	1.65136e-10	6	Erbb4
1.18575e-14	0.419462	0.949	0.899	2.50762e-10	6	Pitpnc1
1.51202e-12	0.359837	0.964	0.915	3.19762e-08	6	Cpe
3.31356e-12	0.500179	0.646	0.49	7.00751e-08	6	Mgll
3.70196e-12	0.278087	0.27	0.127	7.8289e-08	6	Tshz2
6.97522e-12	0.252942	0.321	0.163	1.47512e-07	6	Ednrb
8.85648e-12	0.307137	0.493	0.299	1.87297e-07	6	Ddo
1.1236e-11	0.352424	0.412	0.245	2.3762e-07	6	Cdh4
1.43873e-11	0.257278	1	0.995	3.04262e-07	6	Rora
1.8245e-11	0.532385	0.504	0.34	3.85845e-07	6	Dcc
2.2122e-11	0.383266	0.547	0.378	4.67836e-07	6	Slc6a11
7.1802e-11	0.281825	0.989	0.981	1.51847e-06	6	Slc1a3
1.36406e-09	0.354467	0.46	0.307	2.88472e-05	6	Brinp3
1.70422e-08	0.315363	0.292	0.166	0.000360408	6	Lama3
4.1134e-08	0.296254	0.599	0.465	0.000869903	6	Eps15
4.14238e-08	0.254228	0.416	0.268	0.000876031	6	Galnt16
9.96354e-08	0.296819	0.562	0.425	0.00210709	6	Cables1
1.06429e-07	0.266022	0.515	0.363	0.00225076	6	Tox
1.19693e-07	0.276061	0.953	0.944	0.00253127	6	Qk
1.61975e-07	0.266763	0.394	0.261	0.00342544	6	Gabrg3
3.04475e-07	0.268444	0.427	0.297	0.00643905	6	Galnt18
3.41852e-07	0.333701	0.672	0.538	0.00722949	6	Kcnd2
4.44511e-07	0.336554	0.482	0.354	0.00940052	6	Mgat4c
8.14737e-07	0.253222	0.445	0.313	0.0172301	6	Foxp1
1.57543e-06	0.299407	0.445	0.326	0.0333173	6	Ptch1
6.98031e-06	0.257848	0.5	0.383	0.14762	6	St3gal4
3.89691e-05	0.324177	0.807	0.755	0.824119	6	Rbfox1
5.52498e-05	0.255752	0.642	0.537	1	6	Gria1
0.00010172	0.260282	0.942	0.858	1	6	Trpm3
0.000217741	0.272945	0.573	0.51	1	6	Fbxl17
2.234e-162	3.78686	1	0.511	4.72446e-158	7	AY036118
2.79132e-89	1.09339	1	0.999	5.90308e-85	7	Gm42418
1.97314e-72	1.04325	0.996	0.866	4.17279e-68	7	Gm26917
8.57686e-12	0.486497	0.781	0.634	1.81383e-07	7	Sema6d
1.53038e-11	0.461616	0.751	0.603	3.23644e-07	7	Gpam
2.53155e-09	0.336103	0.738	0.592	5.35372e-05	7	Arhgef4
8.9179e-09	0.454246	0.597	0.445	0.000188596	7	Plce1
4.14101e-05	0.27377	0.498	0.368	0.875741	7	Rgs6
0.000962998	0.253734	0.605	0.514	1	7	Enox1
0.00116631	0.253893	0.348	0.264	1	7	Sgcd
4.06819e-85	2.04649	0.98	0.832	8.60341e-81	8	Cmss1
3.73502e-24	0.706462	0.259	0.071	7.89882e-20	8	Ddx60
6.99094e-16	0.482145	0.966	0.868	1.47844e-11	8	Gm26917
6.54988e-09	0.337422	1	0.98	0.000138517	8	Slc1a3
7.64817e-07	1.02758	0.288	0.182	0.0161744	8	Rnf213
0.0042151	0.271082	0.288	0.222	1	8	Rbms3
0	2.29609	0.922	0.051	0	9	St18
0	2.27732	0.984	0.072	0	9	Mbp
0	2.04223	0.891	0.058	0	9	Rnf220
0	1.89433	0.933	0.073	0	9	Prr5l
0	1.50459	0.803	0.026	0	9	Mobp
0	1.15313	0.725	0.01	0	9	Mag
0	1.14561	0.663	0.019	0	9	Trf
0	1.09689	0.715	0.02	0	9	Bcas1
0	0.911877	0.601	0.01	0	9	Sec14l5
0	0.906975	0.523	0.009	0	9	A230001M10Rik
0	0.840636	0.539	0.014	0	9	Plekhh1
0	0.816062	0.549	0.006	0	9	Mog
0	0.799038	0.544	0.009	0	9	Ugt8a
0	0.786862	0.534	0.011	0	9	Tspan2
0	0.756759	0.503	0.006	0	9	C030029H02Rik
0	0.746273	0.492	0.007	0	9	Fa2h
0	0.593963	0.446	0.005	0	9	Myrf
6.40339e-308	0.715696	0.503	0.012	1.35419e-303	9	Pstpip2
4.72011e-307	1.39473	0.834	0.059	9.98208e-303	9	Zfp536
8.32405e-306	0.883258	0.591	0.021	1.76037e-301	9	Cntn2
6.6805e-302	2.63173	0.984	0.111	1.41279e-297	9	Plp1
7.45094e-296	1.82601	0.938	0.092	1.57572e-291	9	Edil3
1.12752e-289	0.993168	0.642	0.03	2.38448e-285	9	Pde8a
1.29231e-286	0.630833	0.409	0.006	2.73298e-282	9	Gjc3
2.5979e-283	1.59471	0.876	0.079	5.49403e-279	9	Ano4
2.96054e-280	0.949858	0.627	0.03	6.26096e-276	9	Aspa
3.16236e-275	0.54786	0.347	0.003	6.68777e-271	9	Opalin
1.11174e-272	1.23739	0.772	0.057	2.3511e-268	9	Elmo1
7.78204e-258	0.41183	0.29	0.001	1.64575e-253	9	Galnt6
4.18923e-256	0.410161	0.311	0.002	8.85938e-252	9	Insc
3.42793e-251	1.38535	0.767	0.065	7.24938e-247	9	Enpp2
4.29892e-247	2.0594	0.964	0.133	9.09135e-243	9	Dock10
8.63271e-247	0.492296	0.352	0.005	1.82564e-242	9	Cldn11
7.90375e-243	2.0262	0.953	0.132	1.67148e-238	9	Frmd5
7.12163e-238	1.02704	0.689	0.051	1.50608e-233	9	Ypel2
4.57081e-232	0.543532	0.342	0.006	9.66636e-228	9	4930420G21Rik
1.16073e-221	0.474693	0.337	0.006	2.45472e-217	9	Mal
1.79835e-220	0.771741	0.472	0.02	3.80314e-216	9	Ninj2
3.60533e-210	0.423238	0.295	0.004	7.62455e-206	9	AC122117.2
1.16584e-206	0.909052	0.648	0.053	2.46552e-202	9	Phldb1
1.2639e-202	1.09905	0.751	0.078	2.6729e-198	9	Ppp1r16b
7.33181e-201	0.635143	0.435	0.019	1.55053e-196	9	Sytl2
9.0406e-200	0.466294	0.29	0.005	1.91191e-195	9	Apod
1.08158e-198	0.799089	0.575	0.041	2.28732e-194	9	2022-09-04
1.11936e-197	0.379482	0.275	0.004	2.36723e-193	9	Sox10
6.20587e-197	0.804474	0.565	0.039	1.31242e-192	9	Myo1d
6.5014e-195	0.757425	0.513	0.031	1.37492e-190	9	Kndc1
7.74423e-192	0.482021	0.29	0.005	1.63775e-187	9	A330049N07Rik
2.29838e-187	2.65914	1	0.253	4.86061e-183	9	Slc24a2
2.64754e-187	0.965219	0.627	0.055	5.59902e-183	9	Sorcs1
1.87775e-183	0.624534	0.456	0.025	3.97107e-179	9	Gm4593
4.80814e-183	0.591311	0.456	0.025	1.01682e-178	9	Dock5
7.74098e-183	2.19664	0.979	0.215	1.63706e-178	9	Tmeff2
1.91984e-181	0.622737	0.435	0.022	4.06007e-177	9	Pik3c2b
6.16476e-179	0.531131	0.337	0.011	1.30372e-174	9	Gm10863
4.42823e-174	0.379543	0.295	0.007	9.36482e-170	9	Tmem151a
1.56094e-173	1.71518	0.927	0.182	3.30107e-169	9	St6galnac3
9.65719e-172	0.969232	0.679	0.076	2.0423e-167	9	Hecw2
8.27026e-171	0.968826	0.72	0.086	1.74899e-166	9	Bin1
2.36742e-169	0.662829	0.394	0.019	5.00662e-165	9	A330015K06Rik
1.38021e-168	0.433147	0.306	0.009	2.91886e-164	9	Tubb4a
2.75056e-168	1.45001	0.86	0.149	5.81689e-164	9	Map7
8.35261e-156	0.750772	0.591	0.059	1.76641e-151	9	Adamtsl1
8.55395e-156	0.919032	0.699	0.089	1.80899e-151	9	Ttll7
1.25828e-153	0.649947	0.461	0.034	2.66102e-149	9	Slain1
1.15357e-151	0.554392	0.378	0.021	2.43957e-147	9	Tmod1
3.31662e-149	0.959256	0.611	0.07	7.01398e-145	9	Pak7
3.71974e-149	1.03052	0.772	0.121	7.8665e-145	9	Frmd4b
4.43575e-148	0.593145	0.435	0.03	9.38073e-144	9	Synj2
5.80074e-146	1.17265	0.627	0.077	1.22674e-141	9	Gm16168
2.13176e-141	0.755924	0.549	0.057	4.50825e-137	9	Shtn1
5.52578e-140	0.481695	0.321	0.015	1.16859e-135	9	Kcnk13
1.23166e-139	0.661732	0.446	0.035	2.60472e-135	9	Nkain1
3.22096e-135	0.492012	0.42	0.031	6.81168e-131	9	D7Ertd443e
6.22819e-135	2.56742	1	0.498	1.31714e-130	9	Pde4b
1.34485e-134	0.603299	0.482	0.044	2.84409e-130	9	Gatm
2.48546e-128	1.78844	0.85	0.207	5.25624e-124	9	Pex5l
9.88631e-128	0.691909	0.523	0.057	2.09076e-123	9	Srcin1
1.8544e-126	0.358356	0.264	0.01	3.92169e-122	9	Plekhg3
2.43479e-124	2.38625	1	0.521	5.14909e-120	9	Nkain2
5.08409e-124	1.36393	0.86	0.21	1.07518e-119	9	Dscaml1
4.65205e-123	0.753655	0.549	0.067	9.83815e-119	9	Slc12a2
5.34916e-118	0.538987	0.373	0.029	1.13124e-113	9	Sez6l2
5.65115e-118	1.2119	0.896	0.239	1.19511e-113	9	Arhgap23
2.95503e-115	0.399485	0.29	0.016	6.2493e-111	9	Plxnb3
8.28437e-115	0.449217	0.311	0.019	1.75198e-110	9	Tmem63a
1.62913e-109	0.670378	0.554	0.076	3.44528e-105	9	Arhgef28
1.35905e-107	0.455423	0.337	0.025	2.87412e-103	9	Grb14
3.04776e-105	0.825878	0.642	0.112	6.44541e-101	9	Pak1
2.4476e-103	0.69094	0.534	0.075	5.17618e-99	9	Palm2
1.43704e-101	0.918831	0.731	0.156	3.03906e-97	9	Zdhhc14
2.03437e-100	0.72464	0.466	0.06	4.30228e-96	9	Spock3
3.78216e-99	0.580517	0.435	0.05	7.99852e-95	9	Epb41l3
1.35504e-98	0.378675	0.259	0.015	2.86564e-94	9	Gm38642
1.6257e-98	0.3788	0.306	0.022	3.43803e-94	9	Elovl7
5.4495e-98	0.950779	0.689	0.13	1.15246e-93	9	Ctnna3
1.42097e-93	0.593432	0.399	0.045	3.00507e-89	9	Creb5
6.50884e-93	1.19252	0.855	0.264	1.37649e-88	9	Dnm3
2.45714e-92	1.51543	0.979	0.628	5.19637e-88	9	Ptprd
3.20457e-92	0.405293	0.295	0.023	6.77702e-88	9	Anln
3.81048e-92	0.471974	0.332	0.03	8.0584e-88	9	Abca8a
5.61537e-92	0.764512	0.627	0.121	1.18754e-87	9	Arhgef10
1.5905e-90	0.482353	0.383	0.042	3.36359e-86	9	Rffl
3.36363e-90	0.795853	0.632	0.125	7.11341e-86	9	Klhl2
3.32198e-88	1.03398	0.762	0.211	7.02532e-84	9	Agap1
5.91294e-88	0.529114	0.383	0.044	1.25047e-83	9	Ccp110
1.40407e-87	1.25715	0.813	0.261	2.96933e-83	9	App
1.38777e-86	0.389027	0.301	0.025	2.93485e-82	9	Chn2
6.83579e-85	0.52166	0.399	0.049	1.44563e-80	9	Kazn
2.47295e-84	0.436683	0.378	0.044	5.2298e-80	9	Gm20687
3.3818e-81	1.25493	0.86	0.32	7.15184e-77	9	Ank3
7.73071e-81	0.522609	0.394	0.051	1.63489e-76	9	Pakap
9.5222e-80	1.15233	0.938	0.466	2.01375e-75	9	Mapt
6.00667e-79	0.438917	0.358	0.042	1.27029e-74	9	1700047M11Rik
1.38736e-78	0.351436	0.264	0.022	2.93398e-74	9	Rftn1
2.19699e-78	1.43534	0.99	0.576	4.64619e-74	9	Plcl1
7.27973e-78	0.797813	0.554	0.11	1.53952e-73	9	Spock1
3.50502e-77	0.673825	0.591	0.123	7.41241e-73	9	Slc44a1
1.93603e-75	0.554556	0.451	0.072	4.09432e-71	9	Car2
2.27076e-75	0.770204	0.622	0.141	4.8022e-71	9	Ptprk
9.0912e-75	1.06802	1	0.969	1.92261e-70	9	Magi2
1.89981e-74	1.19955	0.953	0.504	4.01772e-70	9	Mast4
1.6025e-71	0.313406	0.254	0.022	3.38896e-67	9	Pls1
2.87929e-68	0.992862	0.829	0.306	6.08913e-64	9	Sox2ot
9.0994e-67	0.604394	0.44	0.078	1.92434e-62	9	Lpgat1
2.96221e-66	0.513247	0.394	0.061	6.26448e-62	9	Il33
5.57117e-66	0.591734	0.472	0.089	1.17819e-61	9	Sh3d19
1.23797e-65	0.355004	0.29	0.033	2.61806e-61	9	Gnai1
2.54887e-65	0.435279	0.373	0.055	5.39034e-61	9	Mast3
1.50203e-64	0.821173	0.731	0.239	3.1765e-60	9	Rtn4
1.80856e-61	0.915946	1	0.99	3.82475e-57	9	Pcdh9
1.67697e-60	0.933009	0.679	0.219	3.54645e-56	9	Mar1
3.00904e-60	0.784684	0.611	0.172	6.36351e-56	9	Kif13b
1.22932e-58	0.752172	0.725	0.233	2.59977e-54	9	Kif13a
7.8795e-58	1.08773	0.907	0.51	1.66636e-53	9	Zeb2
1.21423e-57	0.336805	0.264	0.031	2.56786e-53	9	Cobl
1.37695e-57	0.87422	0.808	0.328	2.91198e-53	9	Erbin
8.36955e-56	0.921282	0.813	0.331	1.76999e-51	9	Plxdc2
1.52757e-55	0.620617	0.549	0.14	3.2305e-51	9	Dip2a
4.62394e-55	0.899426	0.803	0.32	9.77872e-51	9	Csmd3
1.17877e-54	0.36185	0.295	0.041	2.49287e-50	9	Prkcz
1.19125e-52	0.50732	0.456	0.101	2.51926e-48	9	Il1rap
1.77175e-51	0.995397	0.834	0.369	3.7469e-47	9	Nfasc
3.65394e-51	0.757698	0.637	0.21	7.72735e-47	9	Nbas
5.09917e-51	0.896929	0.751	0.29	1.07837e-46	9	Dgki
6.25206e-51	0.394569	0.264	0.036	1.32219e-46	9	Slc8a3
1.78553e-50	0.862159	0.772	0.32	3.77603e-46	9	Tmem178b
3.72251e-50	0.444665	0.342	0.061	7.87235e-46	9	Tmem132d
9.46103e-50	0.466837	0.383	0.076	2.00082e-45	9	Rcbtb1
1.62114e-49	0.337795	0.285	0.042	3.42839e-45	9	Dixdc1
2.77928e-49	0.46283	0.378	0.074	5.87761e-45	9	Adipor2
6.04563e-49	0.505447	0.456	0.107	1.27853e-44	9	Vmp1
1.15525e-48	0.355609	0.301	0.048	2.44312e-44	9	Jakmip3
1.72711e-47	0.530389	0.446	0.105	3.65249e-43	9	Eml1
8.94711e-46	0.339716	0.269	0.041	1.89214e-41	9	Tmeff1
1.46702e-45	0.305014	0.254	0.036	3.10245e-41	9	Dpy19l1
2.03358e-45	0.372101	0.311	0.054	4.30062e-41	9	Cobll1
3.51011e-42	0.502077	0.472	0.127	7.42317e-38	9	Pacs2
9.55526e-42	0.584601	0.596	0.203	2.02075e-37	9	Cdc37l1
1.31441e-41	0.694772	0.808	0.379	2.77972e-37	9	Atp8a1
5.38463e-41	0.772083	0.85	0.44	1.13874e-36	9	Prickle2
2.04555e-40	0.338763	0.285	0.051	4.32593e-36	9	Zfhx2os
3.36448e-40	0.793101	0.71	0.323	7.1152e-36	9	Sep7
3.82274e-40	0.722906	0.746	0.342	8.08432e-36	9	Tbc1d5
6.11833e-40	0.412025	0.383	0.09	1.2939e-35	9	Elavl3
2.71355e-39	0.378816	0.352	0.078	5.73861e-35	9	Ywhaq
4.47714e-39	0.359724	0.342	0.074	9.46826e-35	9	Snx30
1.68129e-38	0.307074	0.29	0.054	3.55558e-34	9	Prox1
1.76766e-37	0.357828	0.337	0.074	3.73824e-33	9	Heg1
2.26105e-37	0.414515	0.363	0.086	4.78166e-33	9	Nav1
3.64505e-37	0.297379	0.254	0.044	7.70855e-33	9	Agpat4
5.29209e-37	0.740749	0.741	0.35	1.11917e-32	9	Trim2
1.82234e-36	0.366359	0.311	0.066	3.85387e-32	9	Akap2
1.98703e-36	0.568926	0.596	0.22	4.20218e-32	9	Ssh2
3.18927e-36	0.303198	0.264	0.049	6.74466e-32	9	Jam3
5.41506e-36	0.426192	0.435	0.122	1.14518e-31	9	5031439G07Rik
8.81101e-36	0.679542	0.741	0.331	1.86335e-31	9	Neat1
1.26907e-34	0.517435	0.43	0.126	2.68384e-30	9	Gas7
2.7957e-34	0.494463	0.523	0.176	5.91235e-30	9	Otud7b
3.12752e-34	0.499777	0.487	0.158	6.61408e-30	9	Ubash3b
6.79629e-34	0.70689	0.684	0.315	1.43728e-29	9	Slc8a1
1.02245e-33	0.325074	0.321	0.074	2.16227e-29	9	Mtmr2
2.81733e-33	0.479456	0.477	0.148	5.95809e-29	9	Ablim2
2.897e-33	0.618465	0.617	0.257	6.12658e-29	9	Gab1
4.14996e-33	0.375461	0.399	0.11	8.77634e-29	9	Ttyh2
9.57112e-33	0.651421	0.959	0.773	2.0241e-28	9	Phlpp1
1.66365e-32	0.4204	0.389	0.107	3.51828e-28	9	Retreg1
2.2046e-32	0.477908	0.492	0.163	4.66228e-28	9	Rassf2
3.63914e-32	0.643497	0.819	0.439	7.69606e-28	9	Mbnl2
3.798e-32	0.625384	0.788	0.416	8.03202e-28	9	Cdk19
9.54772e-32	0.538995	0.622	0.252	2.01915e-27	9	Pip4k2a
1.47686e-31	0.594011	0.99	0.815	3.12327e-27	9	Fnbp1
1.5561e-31	0.721617	0.819	0.424	3.29085e-27	9	Erbb4
2.10477e-31	0.290791	0.264	0.055	4.45116e-27	9	Eml2
2.87482e-31	0.418576	0.368	0.102	6.07967e-27	9	Sh3kbp1
5.75317e-31	0.360257	0.368	0.1	1.21668e-26	9	Cpeb2
1.03287e-30	0.554437	0.642	0.28	2.18432e-26	9	Tulp4
2.72186e-30	0.436678	0.456	0.15	5.75619e-26	9	Ppfibp2
2.91713e-30	0.565589	0.617	0.261	6.16914e-26	9	Pkp4
5.85069e-30	0.401614	0.404	0.122	1.2373e-25	9	Aatk
6.10532e-30	0.549138	0.653	0.292	1.29115e-25	9	Dock9
2.33859e-29	0.412303	0.456	0.151	4.94564e-25	9	Wipf1
8.15896e-29	0.643634	0.808	0.436	1.72546e-24	9	Kcnq3
2.7535e-28	0.329641	0.337	0.092	5.82311e-24	9	Micall1
2.86282e-28	0.544402	1	0.943	6.05429e-24	9	Qk
2.88878e-28	0.346418	0.342	0.095	6.10919e-24	9	Itpk1
3.63575e-28	0.62606	0.679	0.32	7.68889e-24	9	Unc5c
5.07251e-28	0.442547	0.456	0.157	1.07273e-23	9	Sema6a
6.37551e-28	0.33353	0.306	0.079	1.34829e-23	9	Slco3a1
7.81799e-28	0.292529	0.306	0.078	1.65335e-23	9	Aplp1
8.40568e-28	0.352919	0.337	0.094	1.77763e-23	9	Dnajc6
7.40379e-27	0.436257	0.446	0.159	1.56575e-22	9	Zdhhc20
1.2003e-26	0.424741	0.373	0.117	2.53839e-22	9	Abca2
1.92181e-26	0.613043	0.782	0.453	4.06424e-22	9	Exoc6b
4.35932e-26	0.410166	0.389	0.125	9.21909e-22	9	Cacnb4
1.28965e-25	0.353843	0.275	0.07	2.72735e-21	9	Kif6
2.58246e-25	0.58139	0.689	0.378	5.46139e-21	9	Wnk1
4.7679e-25	0.380541	0.487	0.184	1.00832e-20	9	Vps8
1.08179e-24	0.326185	0.358	0.108	2.28778e-20	9	Sulf2
1.99848e-24	0.560716	0.839	0.576	4.22638e-20	9	Cdc42bpa
5.60537e-24	0.281148	0.295	0.081	1.18542e-19	9	Klf13
1.60882e-23	0.41402	0.518	0.214	3.40232e-19	9	Ttll5
1.84203e-23	0.371668	0.373	0.124	3.89552e-19	9	Pcdh15
2.67525e-23	0.498416	0.731	0.394	5.65762e-19	9	Dlg1
3.18524e-23	0.309955	0.269	0.072	6.73615e-19	9	Fmn1
2.34562e-22	0.379364	0.425	0.159	4.96053e-18	9	Gm4258
3.98298e-22	0.284215	0.28	0.079	8.4232e-18	9	Cerk
5.88551e-22	0.539628	0.777	0.459	1.24467e-17	9	Anks1b
6.1514e-22	0.313897	0.358	0.12	1.3009e-17	9	Ppp1r21
1.20669e-21	0.354056	0.42	0.157	2.55191e-17	9	Bcl2l1
2.48493e-21	0.255708	0.254	0.069	5.25513e-17	9	Trim35
4.01547e-21	0.328663	0.394	0.144	8.49192e-17	9	Gna12
7.03021e-21	0.418269	0.56	0.258	1.48675e-16	9	Cyth1
8.1655e-21	0.35796	0.466	0.19	1.72684e-16	9	Arhgap39
1.20007e-20	0.47956	0.622	0.328	2.5379e-16	9	Ralgps1
2.35835e-20	0.377049	0.446	0.181	4.98744e-16	9	Srgap1
2.65684e-20	0.462303	0.648	0.346	5.61868e-16	9	Itsn2
3.01458e-20	0.340165	0.363	0.13	6.37523e-16	9	Ddr1
4.10908e-20	0.331459	0.472	0.194	8.68989e-16	9	Epn2
4.60469e-20	0.306091	0.306	0.099	9.73799e-16	9	Ick
8.65815e-20	0.313319	0.326	0.111	1.83103e-15	9	Abhd17b
1.25123e-19	0.259041	0.275	0.083	2.6461e-15	9	Fbxl5
1.48984e-19	0.299182	0.28	0.086	3.15072e-15	9	Pde1c
3.43467e-19	0.346402	0.43	0.175	7.26364e-15	9	Picalm
4.0735e-19	0.300515	0.326	0.113	8.61464e-15	9	Inpp5f
5.90985e-19	0.277141	0.342	0.12	1.24982e-14	9	Rab40c
8.73472e-19	0.35046	0.352	0.13	1.84722e-14	9	Gria4
1.43865e-18	0.254225	0.264	0.08	3.04245e-14	9	Galnt7
2.80163e-18	0.286539	0.352	0.13	5.92488e-14	9	Ppp2r2a
2.86717e-18	0.289202	0.321	0.113	6.06349e-14	9	Arhgef2
5.80854e-18	0.498386	0.772	0.491	1.22839e-13	9	Ube2e2
1.67835e-17	0.402376	0.523	0.251	3.54938e-13	9	Dleu2
3.45341e-17	0.311052	0.42	0.177	7.30327e-13	9	Amph
3.92954e-17	0.306122	0.368	0.146	8.31018e-13	9	Txndc16
3.99227e-17	0.264024	0.269	0.089	8.44284e-13	9	1500004A13Rik
4.67581e-17	0.457656	0.699	0.432	9.8884e-13	9	Tcf12
5.01476e-17	0.462199	0.865	0.572	1.06052e-12	9	Limch1
5.08811e-17	0.408247	0.648	0.362	1.07603e-12	9	Dip2b
5.28509e-17	0.384013	0.539	0.267	1.11769e-12	9	Ppp2r3a
7.95854e-17	0.263439	0.337	0.125	1.68307e-12	9	Zfp704
1.83972e-16	0.267663	0.389	0.158	3.89063e-12	9	Wscd1
2.6768e-16	0.418999	0.756	0.491	5.66089e-12	9	Foxn3
4.32841e-16	0.282789	0.358	0.143	9.15372e-12	9	Plekha1
4.49186e-16	0.389064	0.922	0.678	9.49939e-12	9	Clasp2
4.89794e-16	0.372852	0.472	0.229	1.03582e-11	9	Dpysl2
5.15453e-16	0.262194	0.259	0.086	1.09008e-11	9	Rap1a
5.46658e-16	0.386243	0.585	0.312	1.15607e-11	9	Rab31
6.17705e-16	0.375862	0.56	0.294	1.30632e-11	9	Usp54
1.17425e-15	0.424464	0.984	0.936	2.48331e-11	9	Lrp1b
3.10356e-15	0.411237	0.798	0.544	6.5634e-11	9	Nbea
7.95751e-15	0.383255	0.632	0.362	1.68285e-10	9	Schip1
9.01797e-15	0.42583	0.627	0.369	1.90712e-10	9	Ankrd28
2.31174e-14	0.446324	0.689	0.42	4.88886e-10	9	Ephb1
2.60217e-14	0.383457	0.648	0.371	5.50306e-10	9	Naaladl2
4.08546e-14	0.360564	0.606	0.347	8.63993e-10	9	Zfp638
4.28233e-14	0.422086	0.72	0.452	9.05627e-10	9	Hipk2
4.44065e-14	0.361529	0.549	0.303	9.39108e-10	9	Fryl
4.74423e-14	0.341258	0.58	0.324	1.00331e-09	9	Tmod2
1.88528e-13	0.276706	0.347	0.148	3.987e-09	9	Prickle1
3.35293e-13	0.306357	0.43	0.21	7.09078e-09	9	Slc22a23
6.04671e-13	0.331525	0.528	0.287	1.27876e-08	9	Tspan5
6.31862e-13	0.284335	0.404	0.192	1.33626e-08	9	Ankib1
6.58038e-13	0.345231	0.736	0.475	1.39162e-08	9	Daam1
1.0497e-12	0.467586	0.57	0.344	2.21991e-08	9	Grm7
1.08344e-12	0.363537	0.472	0.25	2.29125e-08	9	Xkr4
1.35796e-12	0.253023	0.306	0.128	2.87181e-08	9	Dusp11
1.45468e-12	0.316011	0.523	0.283	3.07635e-08	9	St6gal1
1.61207e-12	0.386995	0.938	0.787	3.40922e-08	9	Fgfr2
1.94985e-12	0.270062	0.461	0.235	4.12355e-08	9	Mical3
4.17099e-12	0.295221	0.554	0.311	8.82081e-08	9	Zfp532
4.8522e-12	0.293422	0.472	0.251	1.02614e-07	9	Itch
7.18068e-12	0.28789	0.358	0.167	1.51857e-07	9	Stk39
1.43068e-11	0.368899	0.637	0.402	3.0256e-07	9	Iqsec1
1.59501e-11	0.339395	0.409	0.21	3.37312e-07	9	Csmd2
1.6525e-11	0.26403	0.43	0.217	3.49472e-07	9	Apba1
1.91358e-11	0.340265	0.575	0.34	4.04683e-07	9	Dcc
2.34903e-11	0.354421	0.772	0.536	4.96772e-07	9	Cdh20
2.73641e-11	0.357389	0.756	0.544	5.78697e-07	9	Baz2b
4.04525e-11	0.376671	0.855	0.707	8.55489e-07	9	Sik3
4.63811e-11	0.276564	0.472	0.254	9.80867e-07	9	Osbpl1a
7.41945e-11	0.269784	0.435	0.232	1.56907e-06	9	Thra
1.1446e-10	0.305703	0.461	0.256	2.42059e-06	9	Scd2
2.42479e-10	0.257801	0.42	0.221	5.12794e-06	9	Myo1e
4.4662e-10	0.298961	0.912	0.746	9.44512e-06	9	Kif1b
5.908e-10	0.29667	0.938	0.843	1.24942e-05	9	Ncam1
6.31582e-10	0.28264	0.907	0.751	1.33567e-05	9	Dlg2
1.72047e-09	0.267663	0.637	0.413	3.63844e-05	9	Kif21a
2.12524e-09	0.26453	0.363	0.193	4.49446e-05	9	Aig1
2.19405e-09	0.264095	0.596	0.375	4.63997e-05	9	Magi1
5.90826e-09	0.32255	0.829	0.674	0.000124948	9	Grik2
5.9335e-09	0.262643	0.648	0.411	0.000125482	9	Map4
1.79426e-08	0.26168	0.461	0.274	0.000379449	9	Dis3l2
1.95481e-08	0.309449	0.674	0.485	0.000413402	9	Tmcc1
2.60127e-08	0.253099	0.679	0.461	0.000550116	9	Ptk2
3.31008e-08	0.317609	0.819	0.633	0.000700016	9	Ncam2
4.2459e-08	0.252872	0.368	0.206	0.000897923	9	Nrbp2
5.5567e-08	0.293493	1	0.999	0.00117513	9	Gm42418
1.09868e-07	0.263949	0.456	0.285	0.00232348	9	Ank
2.80205e-07	0.251945	0.57	0.381	0.00592579	9	Tmcc3
9.80922e-07	0.287091	0.528	0.367	0.0207445	9	Robo1
5.18204e-06	0.256351	0.477	0.314	0.10959	9	Foxp1
5.60362e-05	0.288032	0.907	0.859	1	9	Kirrel3
5.9286e-05	0.387015	0.772	0.647	1	9	Lars2
0.00268205	0.343601	0.637	0.55	1	9	Cdk8
5.50994e-236	0.655127	0.313	0.003	1.16524e-231	10	Lmx1a
2.12474e-213	0.605809	0.374	0.007	4.49339e-209	10	Armc4
2.8501e-206	0.724577	0.344	0.006	6.02739e-202	10	C230072F16Rik
4.43434e-166	0.711348	0.42	0.017	9.37774e-162	10	Gm29266
1.53128e-134	0.870383	0.389	0.019	3.23836e-130	10	Gm29478
4.20573e-128	0.639909	0.359	0.017	8.89429e-124	10	Enkur
6.29731e-119	1.68069	0.832	0.137	1.33175e-114	10	Slc38a1
1.45739e-118	0.730374	0.359	0.019	3.08209e-114	10	Stk32a
2.12734e-111	0.54327	0.298	0.013	4.4989e-107	10	Dnah11
2.41552e-109	0.852369	0.527	0.049	5.10833e-105	10	Zic4
7.63995e-106	0.539052	0.366	0.023	1.6157e-101	10	Ccdc170
1.3651e-103	0.915043	0.481	0.044	2.88691e-99	10	Ccdc162
1.18627e-95	1.46757	0.679	0.108	2.50872e-91	10	Slit2
8.52079e-95	0.867713	0.55	0.065	1.80198e-90	10	Cfap44
1.30511e-92	1.56512	0.763	0.144	2.76005e-88	10	Ablim2
3.15524e-87	0.389224	0.26	0.013	6.67271e-83	10	Emb
6.29995e-87	0.521696	0.359	0.028	1.33231e-82	10	Prtg
4.50266e-68	0.461982	0.336	0.032	9.52222e-64	10	Dcdc5
1.31983e-62	0.612209	0.382	0.046	2.79118e-58	10	Cnmd
5.32477e-62	1.08583	0.71	0.175	1.12608e-57	10	Ccdc148
5.70774e-62	1.26706	0.779	0.223	1.20707e-57	10	Sned1
1.18225e-61	0.583796	0.458	0.067	2.50022e-57	10	Mob3b
2.27607e-57	0.463328	0.321	0.035	4.81343e-53	10	Spata13
3.9477e-57	0.8534	0.542	0.107	8.3486e-53	10	Cadps2
1.71209e-55	0.687993	0.45	0.073	3.62072e-51	10	Cfap54
5.47984e-55	0.605699	0.305	0.033	1.15888e-50	10	Ccdc3
1.57764e-54	1.60571	0.947	0.476	3.3364e-50	10	Rmst
4.67316e-53	0.797825	0.481	0.086	9.8828e-49	10	Spag16
4.22861e-51	0.950778	0.618	0.153	8.94267e-47	10	Ldb2
2.09861e-50	0.884572	0.496	0.095	4.43813e-46	10	Adgrv1
7.53645e-49	0.725691	0.397	0.064	1.59381e-44	10	Slc6a6
3.83475e-46	1.53002	0.794	0.333	8.10972e-42	10	Sorbs2
5.50807e-43	0.358667	0.275	0.034	1.16485e-38	10	Atp1a1
7.59457e-41	0.436854	0.298	0.042	1.6061e-36	10	Nek11
9.10711e-40	0.482911	0.321	0.05	1.92597e-35	10	Lrriq1
6.68554e-37	1.29827	0.511	0.143	1.41386e-32	10	Ctnna3
2.71395e-36	0.391869	0.336	0.059	5.73947e-32	10	Cfap69
5.51774e-35	0.596116	0.412	0.09	1.16689e-30	10	Nrp2
2.10469e-34	0.406439	0.351	0.067	4.451e-30	10	Katnal2
3.58273e-34	0.421846	0.305	0.052	7.57676e-30	10	Osbpl3
5.97735e-34	0.641122	0.45	0.109	1.26409e-29	10	Sulf2
1.07528e-32	0.496986	0.344	0.069	2.27401e-28	10	Sdk2
2.5393e-32	0.528251	0.313	0.058	5.37011e-28	10	C530044C16Rik
4.23451e-30	0.485132	0.267	0.046	8.95513e-26	10	Cfap46
7.147e-29	0.470859	0.321	0.066	1.51145e-24	10	C530008M17Rik
1.25408e-28	0.504274	0.389	0.095	2.65212e-24	10	Iqck
6.59112e-28	0.383155	0.275	0.051	1.39389e-23	10	Actn1
7.38239e-28	0.334209	0.282	0.053	1.56123e-23	10	Crocc
1.51545e-27	0.772771	0.321	0.072	3.20487e-23	10	Zfp804b
5.70429e-27	0.632756	0.473	0.139	1.20634e-22	10	Sulf1
2.57678e-26	0.766647	0.618	0.242	5.44937e-22	10	Pdgfd
4.18283e-26	0.577082	0.366	0.094	8.84585e-22	10	Spef2
4.86892e-26	0.419951	0.321	0.072	1.02968e-21	10	Wdr78
9.58064e-26	0.570545	0.374	0.095	2.02611e-21	10	Arhgap6
1.29714e-25	0.605839	0.481	0.154	2.74318e-21	10	Lrrc9
7.0718e-25	0.419029	0.313	0.071	1.49554e-20	10	Kif6
1.00395e-24	1.3204	0.817	0.535	2.12315e-20	10	Gria1
9.98083e-24	0.553682	0.435	0.136	2.11075e-19	10	Map1b
1.2352e-23	0.7391	0.611	0.266	2.61221e-19	10	Pkp4
1.39347e-23	0.877433	0.672	0.332	2.9469e-19	10	Agbl4
2.50373e-23	0.366914	0.344	0.087	5.29488e-19	10	Nol4l
1.0019e-22	0.371217	0.298	0.069	2.11881e-18	10	Sntg2
1.58498e-22	0.723144	0.603	0.26	3.35192e-18	10	Itpkb
2.58799e-22	0.399415	0.305	0.074	5.47307e-18	10	Spata17
3.72328e-22	0.32563	0.26	0.055	7.87399e-18	10	Ccdc30
9.37479e-22	0.810643	0.519	0.204	1.98258e-17	10	St6galnac3
2.73148e-21	0.393975	0.359	0.101	5.77653e-17	10	Fzd3
8.78635e-21	0.368932	0.344	0.095	1.85814e-16	10	Ttll3
1.29132e-20	0.469303	0.412	0.134	2.73088e-16	10	Cfap74
1.80199e-20	0.531366	0.389	0.122	3.81085e-16	10	Slc25a21
4.5184e-20	0.524929	0.328	0.093	9.5555e-16	10	Lhfpl3
7.25225e-20	0.532101	0.511	0.201	1.53371e-15	10	Jakmip1
8.45089e-20	0.8392	0.779	0.547	1.78719e-15	10	Rfx4
1.88264e-19	0.714799	0.794	0.513	3.9814e-15	10	Stard13
7.2281e-19	0.271626	0.359	0.103	1.5286e-14	10	Prr5l
9.06938e-19	0.322434	0.26	0.064	1.91799e-14	10	Epb41l4b
8.82632e-18	0.26073	0.275	0.071	1.86659e-13	10	Prrt1
1.1269e-17	0.410958	0.382	0.127	2.38317e-13	10	Phyhd1
1.67626e-17	0.604554	0.519	0.221	3.54496e-13	10	Nrg2
2.00075e-17	0.741464	0.817	0.559	4.23118e-13	10	Wwox
2.43631e-17	0.435191	0.366	0.123	5.15231e-13	10	Map3k5
3.20118e-17	0.518203	0.427	0.161	6.76985e-13	10	Rapgef4
4.3981e-17	0.778873	0.618	0.315	9.30111e-13	10	Slc7a11
5.2599e-17	0.766926	0.649	0.357	1.11236e-12	10	Gm5089.1
6.17273e-17	0.605781	0.305	0.093	1.30541e-12	10	Grm8
7.39288e-17	0.501137	0.252	0.066	1.56345e-12	10	2310014F06Rik
1.37216e-16	0.793015	0.611	0.326	2.90184e-12	10	Adamts9
2.36134e-16	0.502256	0.489	0.208	4.99377e-12	10	Lrp8
4.02433e-16	0.667604	0.55	0.268	8.51065e-12	10	Kcnj3
4.29463e-16	0.339389	0.29	0.085	9.08229e-12	10	Gm12296
4.69677e-16	0.441492	0.489	0.202	9.93274e-12	10	Gm5089
8.32645e-16	0.626374	0.573	0.287	1.76088e-11	10	Antxr1
1.4047e-15	0.617676	0.45	0.197	2.97065e-11	10	Adcy8
2.01465e-15	0.340213	0.321	0.104	4.26058e-11	10	Plec
4.64492e-15	0.701511	0.618	0.332	9.82308e-11	10	Sh3pxd2b
4.77579e-15	0.589486	0.366	0.135	1.00998e-10	10	Tgfb2
4.90273e-15	0.648053	0.588	0.301	1.03683e-10	10	Dgki
8.12683e-15	0.41756	0.389	0.148	1.71866e-10	10	Garnl3
1.34701e-14	0.375193	0.374	0.141	2.84866e-10	10	Tmem108
1.46909e-14	0.506709	0.405	0.159	3.10682e-10	10	Synpo2
2.10563e-14	0.42384	0.26	0.079	4.45299e-10	10	Syt7
2.50092e-14	0.476759	0.458	0.195	5.28894e-10	10	Prune2
5.4755e-14	0.752575	0.695	0.453	1.15796e-09	10	Tprkb
1.0647e-13	0.514444	0.763	0.486	2.25163e-09	10	Ttc28
1.36938e-13	0.421433	0.565	0.277	2.89597e-09	10	Prkag2
3.23929e-13	0.512142	0.565	0.297	6.85044e-09	10	Mpp6
4.86211e-13	0.320652	0.298	0.102	1.02824e-08	10	Asap3
5.38791e-13	0.267854	0.298	0.101	1.13943e-08	10	Rpgrip1l
9.71294e-13	0.468859	0.55	0.285	2.05409e-08	10	Ksr1
9.71986e-13	0.697733	0.893	0.766	2.05556e-08	10	Kcnip4
1.02201e-12	0.456067	0.344	0.135	2.16135e-08	10	Shank2
1.07681e-12	0.484263	0.45	0.209	2.27723e-08	10	Padi2
1.63056e-12	0.508007	0.473	0.218	3.44831e-08	10	Inpp4b
2.1759e-12	0.460002	0.58	0.306	4.60159e-08	10	Pdzrn3
2.90332e-12	0.47567	0.412	0.183	6.13993e-08	10	C230004F18Rik
3.88425e-12	0.38134	0.252	0.082	8.21441e-08	10	Fbxl7
3.994e-12	0.354252	0.305	0.113	8.44652e-08	10	Pak3
4.97108e-12	0.385817	0.412	0.183	1.05128e-07	10	Gm45846
6.27137e-12	0.488702	0.382	0.166	1.32627e-07	10	Acss3
8.52532e-12	0.303568	0.282	0.099	1.80293e-07	10	Dnah9
8.77928e-12	0.830147	0.45	0.232	1.85664e-07	10	Tnr
1.01057e-11	0.448801	0.458	0.224	2.13716e-07	10	Cep112
1.01751e-11	0.350117	0.466	0.22	2.15183e-07	10	Ttll5
1.37126e-11	0.59046	0.802	0.612	2.89993e-07	10	Prkca
1.37406e-11	0.334932	0.29	0.106	2.90587e-07	10	Ppm1l
1.55284e-11	0.497267	0.55	0.303	3.28395e-07	10	Ddo
1.89917e-11	1.07603	0.382	0.18	4.01637e-07	10	Sgcz
2.28536e-11	0.540504	0.649	0.393	4.83308e-07	10	Cadps
2.87231e-11	0.325375	0.366	0.155	6.07437e-07	10	Slc22a4
3.06668e-11	0.42813	0.359	0.154	6.48541e-07	10	Spon1
3.07473e-11	0.333176	0.282	0.103	6.50244e-07	10	Myo16
3.51408e-11	0.250797	0.29	0.104	7.43158e-07	10	Gm15406
5.17225e-11	0.42846	0.42	0.204	1.09383e-06	10	Klhl29
6.03458e-11	0.416336	0.58	0.328	1.27619e-06	10	Cacna1a
9.6075e-11	0.303163	0.443	0.205	2.03179e-06	10	Zfp423
1.26978e-10	0.305913	0.282	0.108	2.68533e-06	10	Il6st
1.40792e-10	0.469335	0.702	0.45	2.97747e-06	10	Prickle2
1.97988e-10	0.603833	0.55	0.324	4.18704e-06	10	Slc8a1
2.05956e-10	0.483802	0.817	0.633	4.35556e-06	10	Il1rapl1
2.1979e-10	0.62424	0.771	0.595	4.64812e-06	10	Arhgef4
3.55245e-10	0.426919	0.763	0.53	7.51273e-06	10	Pard3b
3.56431e-10	0.554346	0.664	0.434	7.53781e-06	10	Erbb4
4.27222e-10	0.609507	0.809	0.637	9.03488e-06	10	Sema6d
5.28641e-10	0.34342	0.42	0.203	1.11797e-05	10	Mpdz
5.89624e-10	0.492056	0.45	0.235	1.24694e-05	10	Eya4
6.50592e-10	0.411613	0.511	0.281	1.37587e-05	10	Plekha5
7.85383e-10	0.38015	0.504	0.274	1.66093e-05	10	Dnah7b
3.92172e-09	0.372118	0.435	0.228	8.29365e-05	10	Gse1
3.93477e-09	0.259338	0.26	0.101	8.32125e-05	10	Fbxw4
4.95928e-09	0.271985	0.405	0.194	0.000104879	10	Aig1
5.26404e-09	0.41038	0.481	0.267	0.000111324	10	Grik4
5.28228e-09	0.378616	0.45	0.233	0.00011171	10	Zfhx3
5.90436e-09	0.314542	0.336	0.153	0.000124865	10	Nkain3
5.93172e-09	0.282142	0.344	0.156	0.000125444	10	Pde9a
7.21029e-09	0.28449	0.29	0.122	0.000152483	10	Rpgr
7.64084e-09	0.319402	0.252	0.101	0.000161588	10	Sh3d19
7.78676e-09	0.293153	0.298	0.128	0.000164674	10	Afap1l2
1.53092e-08	0.390161	0.45	0.247	0.000323759	10	Ntrk3
2.17777e-08	0.311901	0.298	0.131	0.000460555	10	Cacnb4
2.3717e-08	0.399527	0.656	0.456	0.000501567	10	Trio
2.51228e-08	0.26352	0.282	0.122	0.000531298	10	Rfx2
2.59663e-08	0.601471	0.511	0.334	0.000549135	10	Aqp4
2.92977e-08	0.303337	0.275	0.12	0.000619589	10	Armc2
5.67384e-08	0.37921	0.565	0.356	0.0011999	10	Camk2d
7.08622e-08	0.291939	0.328	0.157	0.00149859	10	Ptprk
8.06438e-08	0.454775	0.672	0.502	0.00170546	10	Slc39a12
1.0778e-07	0.273453	0.328	0.157	0.00227934	10	Col4a5
1.21915e-07	0.405886	0.931	0.938	0.00257826	10	Lrp1b
1.23603e-07	0.316194	0.389	0.207	0.00261396	10	Ildr2
1.3439e-07	0.392421	0.595	0.419	0.00284207	10	Arhgap21
2.04098e-07	0.358921	0.679	0.473	0.00431626	10	Apba2
2.81496e-07	0.528384	0.664	0.505	0.00595308	10	Fam155a
3.13577e-07	0.258849	0.282	0.13	0.00663152	10	Man1c1
3.21373e-07	0.376261	0.733	0.566	0.0067964	10	Atxn1
3.25643e-07	0.407131	0.397	0.228	0.00688669	10	Rtn1
3.41843e-07	0.319915	0.382	0.203	0.00722929	10	Gprc5b
4.04629e-07	0.338738	0.458	0.271	0.0085571	10	Galnt16
4.11165e-07	0.514265	0.595	0.439	0.00869531	10	Fam19a5
5.15505e-07	0.263903	0.427	0.238	0.0109019	10	Kansl1l
6.72653e-07	0.312564	0.435	0.256	0.0142253	10	Gpd2
7.2736e-07	0.376747	0.588	0.389	0.0153822	10	Cacnb2
7.53461e-07	0.539075	0.496	0.323	0.0159342	10	Sox2ot
8.69321e-07	0.346813	0.55	0.367	0.0183844	10	Btbd9
1.01432e-06	0.4064	0.756	0.601	0.0214509	10	Nrxn3
1.27792e-06	0.388879	0.71	0.536	0.0270254	10	Utrn
1.39583e-06	0.258421	0.328	0.167	0.0295191	10	Samd12
1.6624e-06	0.252966	0.481	0.29	0.0351564	10	Cdk5rap2
2.53572e-06	0.336149	0.534	0.352	0.0536253	10	Cachd1
3.08321e-06	0.554838	0.435	0.267	0.0652037	10	Ralyl
3.16541e-06	0.305643	0.458	0.288	0.0669421	10	2010111I01Rik
3.17001e-06	0.259034	0.313	0.164	0.0670394	10	Pde4dip
3.72577e-06	0.309695	0.366	0.209	0.0787926	10	Nrbp2
5.94613e-06	0.371272	0.542	0.365	0.125749	10	Ccser1
6.85292e-06	0.493227	0.763	0.638	0.144926	10	Nav2
8.08835e-06	0.299007	0.626	0.449	0.171052	10	Pla2g7
8.23011e-06	0.385276	0.443	0.29	0.17405	10	Nos1ap
8.88525e-06	0.4025	0.55	0.4	0.187905	10	Nxn
1.36232e-05	0.276106	0.565	0.375	0.288103	10	Tead1
1.39574e-05	0.272891	0.42	0.259	0.295171	10	Mvb12b
1.46672e-05	0.256633	0.573	0.383	0.310181	10	Tmcc3
1.4872e-05	0.366251	0.824	0.743	0.314513	10	Srrm2
1.61478e-05	0.264433	0.458	0.286	0.341493	10	Dync2h1
2.06033e-05	0.25537	0.389	0.231	0.435718	10	Bcar3
2.12888e-05	0.284773	0.588	0.418	0.450215	10	Nfix
2.4394e-05	0.377206	0.504	0.344	0.515885	10	Neat1
2.64054e-05	0.331546	0.557	0.402	0.558422	10	Kank1
3.22341e-05	0.355086	0.458	0.312	0.681687	10	Frmpd4
4.22813e-05	0.299927	0.344	0.209	0.894164	10	Trp53bp1
4.25272e-05	0.339605	0.405	0.272	0.899366	10	Tsc22d1
5.98039e-05	0.255876	0.389	0.251	1	10	Atp2a2
6.16793e-05	0.269868	0.412	0.267	1	10	Sobp
6.93491e-05	0.313282	0.473	0.347	1	10	Cspp1
7.07182e-05	0.272891	0.382	0.24	1	10	Dok6
8.83841e-05	0.303721	0.405	0.277	1	10	Pitpnm2
9.07214e-05	0.264018	0.534	0.384	1	10	Nfasc
9.6374e-05	0.554135	0.542	0.466	1	10	Cntn1
0.000103449	0.611106	0.824	0.77	1	10	Ppp2r2b
0.000135906	0.374869	0.458	0.329	1	10	Lgi1
0.000150385	0.281291	0.55	0.387	1	10	Gfap
0.000176922	0.302741	0.847	0.792	1	10	Fgfr2
0.000214554	0.278548	0.496	0.347	1	10	Kcnq1ot1
0.000217328	0.268135	0.351	0.229	1	10	Syngap1
0.00029318	0.353916	0.412	0.284	1	10	Angpt1
0.000487365	0.276414	0.382	0.259	1	10	Cecr2
0.000596081	0.310479	0.252	0.147	1	10	A330033J07Rik
0.00411247	0.250394	0.336	0.238	1	10	Slc24a3
0.00595266	0.275246	0.901	0.863	1	10	Ntrk2
0.00902829	0.267741	0.824	0.756	1	10	Rbfox1
9.33795e-119	1.58052	0.882	0.093	1.97479e-114	11	Adgrv1
1.37908e-40	0.943721	0.566	0.102	2.91647e-36	11	Samd5
2.52183e-36	0.827229	0.5	0.087	5.33316e-32	11	Pde1c
3.61054e-36	2.03941	0.987	0.822	7.63557e-32	11	Csmd1
3.71962e-35	1.33151	0.789	0.246	7.86624e-31	11	Cdh4
8.93296e-33	0.381439	0.303	0.035	1.88914e-28	11	Dnah5
2.6976e-32	0.546927	0.342	0.046	5.70488e-28	11	Siah3
4.59187e-32	0.874313	0.605	0.144	9.71088e-28	11	Plxna2
1.0274e-30	0.497199	0.263	0.029	2.17274e-26	11	Lpar1
5.88031e-29	1.12756	0.697	0.227	1.24357e-24	11	Slc35f1
4.04158e-24	0.372081	0.276	0.039	8.54713e-20	11	Spata13
1.29968e-22	0.847029	0.671	0.226	2.74857e-18	11	Tmem132b
6.46747e-22	0.415028	0.368	0.072	1.36774e-17	11	Emid1
5.09492e-21	0.372081	0.263	0.041	1.07747e-16	11	Sema5b
3.79503e-20	0.360746	0.303	0.054	8.02573e-16	11	Tox3
1.03501e-19	0.533758	0.368	0.081	2.18884e-15	11	Usp35
8.74487e-19	0.908779	0.829	0.425	1.84937e-14	11	Ephb1
1.36053e-16	0.788965	0.974	0.888	2.87726e-12	11	Nckap5
1.36328e-16	0.364202	0.303	0.064	2.88306e-12	11	E330013P04Rik
4.0754e-16	0.880202	0.724	0.34	8.61866e-12	11	Shroom3
1.88708e-15	0.474031	0.395	0.108	3.9908e-11	11	Bmper
2.41571e-15	0.590597	0.987	0.999	5.10874e-11	11	Zbtb20
3.21682e-15	0.318969	0.303	0.067	6.80292e-11	11	Pawr
1.14965e-14	0.723068	0.803	0.432	2.43127e-10	11	Robo2
3.14973e-14	0.749792	0.684	0.33	6.66105e-10	11	Cacna1a
1.12552e-13	0.635174	0.605	0.264	2.38025e-09	11	Gabrg3
2.57277e-13	0.78334	0.566	0.247	5.44089e-09	11	Clstn2
5.37004e-13	0.358592	0.303	0.077	1.13566e-08	11	Lrrc1
1.65942e-12	0.554308	0.368	0.114	3.50933e-08	11	Sntb1
2.80352e-12	0.43123	0.303	0.08	5.92889e-08	11	Cfap54
8.35812e-12	0.739632	0.829	0.566	1.76758e-07	11	Atxn1
3.37035e-11	0.616704	0.671	0.35	7.12762e-07	11	Mid1
5.15647e-11	0.522081	0.5	0.213	1.09049e-06	11	Csmd2
6.25558e-11	0.281729	0.263	0.068	1.32293e-06	11	Ntn4
1.29335e-10	0.364997	0.316	0.095	2.73517e-06	11	Efna5
1.75419e-09	0.639933	0.632	0.362	3.70977e-05	11	Trim2
1.85268e-09	0.624987	0.987	0.958	3.91806e-05	11	Ptprz1
2.30497e-09	0.407116	0.408	0.162	4.87455e-05	11	Ldb2
2.41613e-09	0.55985	0.803	0.517	5.10963e-05	11	Grin2b
2.78193e-09	0.873619	0.618	0.372	5.88322e-05	11	Cacna2d3
3.0663e-09	1.417	0.842	0.768	6.48461e-05	11	Kcnip4
3.91219e-09	0.386286	0.303	0.101	8.2735e-05	11	Dnah9
4.16646e-09	0.404333	0.303	0.101	8.81122e-05	11	Gadl1
4.39414e-09	0.40251	0.395	0.157	9.29273e-05	11	Mtss1
4.42286e-09	0.516511	0.684	0.403	9.35347e-05	11	Gsap
5.1375e-09	0.313855	0.276	0.087	0.000108648	11	Abca8b
5.96602e-09	0.614516	0.316	0.111	0.000126169	11	Cd44
6.60107e-09	0.505371	1	0.981	0.000139599	11	Slc1a3
9.1512e-09	0.511559	0.987	0.986	0.00019353	11	Mir99ahg
1.08029e-08	0.309742	0.303	0.102	0.000228459	11	Gramd1c
6.50693e-08	0.771663	0.355	0.151	0.00137609	11	Ctnna3
6.99465e-08	0.524578	0.526	0.279	0.00147923	11	Kctd1
1.26447e-07	0.525419	0.605	0.335	0.00267411	11	Notch2
2.14197e-07	0.506254	0.763	0.526	0.00452983	11	Setbp1
3.97706e-07	0.669428	0.974	0.985	0.00841069	11	Ank2
4.4497e-07	0.426204	0.263	0.095	0.00941022	11	Tnc
4.66562e-07	0.313644	0.368	0.159	0.00986686	11	Rab11fip2
5.88922e-07	0.555565	0.566	0.338	0.0124545	11	Agbl4
6.08307e-07	0.273673	0.303	0.116	0.0128645	11	Retreg1
6.76188e-07	0.402623	0.974	0.919	0.0143	11	3110039I08Rik
8.22841e-07	0.478716	0.618	0.376	0.0174014	11	Gm4876
8.69006e-07	0.508161	0.908	0.775	0.0183777	11	Lama2
1.28198e-06	0.346172	0.303	0.124	0.0271112	11	Rpgr
1.96859e-06	0.459212	0.711	0.49	0.0416318	11	Ttc28
2.19944e-06	0.31809	0.276	0.108	0.0465137	11	Hopx
2.37021e-06	0.333447	0.382	0.177	0.0501251	11	Zdhhc14
3.47694e-06	0.405295	0.421	0.212	0.0735304	11	Dock11
3.86967e-06	0.732983	0.645	0.492	0.0818357	11	St6galnac5
5.91987e-06	0.421061	0.434	0.227	0.125193	11	Prkg1
6.92123e-06	0.328355	0.355	0.169	0.14637	11	Ccdc136
8.30095e-06	0.273103	0.289	0.122	0.175549	11	Plxnc1
9.234e-06	0.282476	0.303	0.13	0.195281	11	Afap1l2
1.11979e-05	0.342129	0.632	0.392	0.236814	11	Magi3
1.18061e-05	0.324459	0.355	0.17	0.249675	11	Pde1a
1.32347e-05	0.2994	0.303	0.138	0.279887	11	Shank2
1.37781e-05	0.57239	0.355	0.182	0.29138	11	Dgkg
1.72597e-05	0.289572	0.316	0.145	0.365008	11	Syne2
1.81485e-05	0.437982	0.684	0.498	0.383804	11	Bach2
2.17614e-05	0.266001	0.289	0.126	0.460209	11	Col4a2
2.36318e-05	0.444653	0.579	0.385	0.499765	11	Ptprs
2.53329e-05	0.295376	0.395	0.204	0.535741	11	Aff3
2.72516e-05	0.302239	0.25	0.106	0.576317	11	Myo16
3.70041e-05	0.460348	0.842	0.635	0.782563	11	Il1rapl1
3.83823e-05	0.416566	0.289	0.137	0.811708	11	Gas7
4.18475e-05	0.476632	0.5	0.31	0.884991	11	Eda
4.54586e-05	0.472384	0.961	0.908	0.961359	11	Rgs20
4.99644e-05	0.266285	0.263	0.114	1	11	Col27a1
6.44779e-05	0.498899	0.816	0.757	1	11	Dlg2
6.92403e-05	0.558239	0.789	0.729	1	11	Glis3
0.000110185	0.281651	0.276	0.131	1	11	Zfp704
0.000114291	0.292433	0.289	0.142	1	11	Map1b
0.000123056	0.270961	0.421	0.227	1	11	Myo1e
0.000144273	0.477829	0.684	0.528	1	11	Grm5
0.000178767	0.347579	0.5	0.318	1	11	Parp8
0.000202937	0.262376	0.474	0.281	1	11	App
0.000231368	0.284259	0.474	0.292	1	11	Nfkb1
0.000247344	0.309537	0.658	0.451	1	11	Fhit
0.000294083	0.477461	0.882	0.873	1	11	Gpm6b
0.000294366	0.363425	0.632	0.45	1	11	Plce1
0.000313609	0.46886	0.553	0.37	1	11	Samd4
0.000331752	0.25631	0.355	0.198	1	11	Focad
0.000385118	0.482646	0.855	0.739	1	11	Dclk1
0.000394768	0.322381	0.592	0.409	1	11	Iqsec1
0.000413084	0.327127	0.947	0.907	1	11	Pbx1
0.000447148	0.381086	0.5	0.36	1	11	Camk2d
0.000495972	0.454109	0.842	0.758	1	11	Gria2
0.000515179	0.356055	0.263	0.134	1	11	Tshz2
0.000522595	0.384438	0.461	0.305	1	11	Mfap3l
0.00054237	0.431194	0.289	0.161	1	11	Pvt1
0.000606715	0.452979	0.276	0.149	1	11	Gm38562
0.000610126	0.263568	0.316	0.174	1	11	Slc20a2
0.000631337	0.405486	0.592	0.435	1	11	Tmtc2
0.000638453	0.257234	0.487	0.311	1	11	Srek1
0.000703546	0.3727	0.408	0.262	1	11	Kcnq5
0.000737859	0.339316	0.434	0.278	1	11	Mllt3
0.000897556	0.381307	0.605	0.468	1	11	Adam23
0.000920203	0.295385	0.671	0.483	1	11	Lrrtm4
0.00102654	0.286868	0.579	0.42	1	11	Kif21a
0.00105893	0.272868	0.513	0.348	1	11	Cspp1
0.00107662	0.370101	0.921	0.836	1	11	Sox6
0.00116803	0.27324	0.579	0.377	1	11	Ankrd28
0.00117918	0.35524	0.461	0.309	1	11	Palld
0.00124504	0.324555	0.434	0.278	1	11	Pitpnm2
0.0013627	0.340105	0.592	0.449	1	11	Fgf12
0.00145741	0.273129	0.618	0.444	1	11	Diaph2
0.00148789	0.26266	0.25	0.131	1	11	Ahnak
0.00153131	0.312889	0.474	0.311	1	11	Epha5
0.00206735	0.255413	0.908	0.81	1	11	Hivep3
0.00286507	0.376489	0.368	0.236	1	11	Dscaml1
0.00295073	0.377975	0.632	0.483	1	11	Pde4d
0.00303657	0.358439	0.487	0.364	1	11	Fbrsl1
0.00320855	0.2756	0.474	0.34	1	11	Akap9
0.00320907	0.285005	0.329	0.201	1	11	Ggta1
0.00368886	0.268512	0.987	0.962	1	11	Tcf4
0.00369128	0.287962	0.539	0.38	1	11	Naaladl2
0.00391052	0.25216	0.447	0.308	1	11	Nsmce2
0.00415909	0.268248	0.355	0.231	1	11	Atp11a
0.00432483	0.322786	0.566	0.409	1	11	Tle4
0.00610419	0.31798	0.697	0.641	1	11	Xylt1
0.00691402	0.25668	0.5	0.372	1	11	Pdlim5
0.00723154	0.261568	0.329	0.211	1	11	St6galnac3
0.00808433	0.310681	0.447	0.333	1	11	Pcsk6
0.0089735	0.253156	0.368	0.237	1	11	Sned1
2.37678e-195	1.30334	0.647	0.011	5.02641e-191	12	Mecom
1.4544e-155	0.967062	0.471	0.007	3.07577e-151	12	Hmcn1
6.19601e-151	0.663238	0.324	0.003	1.31033e-146	12	Nostrin
9.39594e-147	0.687461	0.382	0.004	1.98705e-142	12	Abcb1a
4.2144e-143	1.86807	0.706	0.021	8.91261e-139	12	Flt1
2.99519e-142	1.43902	0.618	0.015	6.33422e-138	12	Ebf1
3.92636e-142	1.02387	0.529	0.011	8.30347e-138	12	Ptprb
6.46702e-137	0.33558	0.265	0.002	1.36765e-132	12	Sp100
7.04049e-124	0.628253	0.412	0.007	1.48892e-119	12	Adgrf5
8.53056e-111	0.546429	0.353	0.006	1.80404e-106	12	Cyyr1
6.06635e-101	0.36746	0.265	0.003	1.28291e-96	12	Zfp366
2.30616e-99	1.55086	0.559	0.019	4.87707e-95	12	Slco1a4
9.67291e-97	1.25597	0.382	0.008	2.04563e-92	12	Adgrl4
1.26816e-95	0.514723	0.382	0.008	2.6819e-91	12	Pecam1
6.0929e-86	0.521453	0.265	0.004	1.28853e-81	12	Eng
4.81406e-78	0.516642	0.324	0.007	1.01808e-73	12	Tek
2.59989e-76	0.543549	0.324	0.008	5.49826e-72	12	Prkch
5.39334e-73	0.613933	0.441	0.016	1.14058e-68	12	Sema3c
1.12005e-72	0.913773	0.412	0.014	2.36869e-68	12	Fn1
5.30195e-69	0.361044	0.294	0.007	1.12126e-64	12	Rbpms
2.14426e-64	0.538444	0.353	0.011	4.53468e-60	12	Fli1
1.98371e-61	0.392186	0.294	0.008	4.19516e-57	12	Abcg2
2.48958e-52	0.593753	0.324	0.012	5.26496e-48	12	Kitl
9.45531e-51	0.326278	0.265	0.008	1.99961e-46	12	Mill2
2.33169e-47	0.384212	0.324	0.013	4.93105e-43	12	Jcad
7.17689e-44	0.503575	0.324	0.015	1.51777e-39	12	Arhgap29
8.08307e-43	0.352745	0.294	0.012	1.70941e-38	12	Ptpn14
8.77409e-41	0.835071	0.441	0.031	1.85554e-36	12	Lef1
4.8146e-39	0.3537	0.265	0.011	1.01819e-34	12	Afap1l1
2.08169e-35	0.462765	0.353	0.022	4.40236e-31	12	Rai14
2.89524e-29	0.436806	0.294	0.019	6.12286e-25	12	Atp10a
1.2424e-19	0.335661	0.265	0.023	2.62742e-15	12	Gdpd5
2.64344e-19	0.454602	0.265	0.023	5.59035e-15	12	St3gal6
1.84168e-14	0.527665	0.412	0.071	3.89478e-10	12	Slc6a6
2.06008e-14	0.870181	0.559	0.133	4.35667e-10	12	Tshz2
4.20677e-13	0.45062	0.324	0.049	8.89647e-09	12	Spock2
8.56907e-13	0.378013	0.353	0.059	1.81219e-08	12	Shank3
1.46038e-11	1.65742	0.853	0.444	3.08841e-07	12	Ptprg
3.13972e-11	1.12912	0.765	0.318	6.63988e-07	12	Foxp1
1.48081e-10	0.430078	0.265	0.042	3.13162e-06	12	Dock5
2.21713e-10	0.27477	0.265	0.042	4.68878e-06	12	Rab5c
3.41285e-10	0.352455	0.294	0.052	7.2175e-06	12	Clic4
4.10549e-10	0.926374	0.618	0.228	8.68229e-06	12	Prkg1
9.83717e-10	0.437365	0.382	0.085	2.08037e-05	12	Elmo1
1.26138e-09	0.303931	0.265	0.045	2.66757e-05	12	Tgfbr3
1.95516e-09	0.777222	0.647	0.241	4.13477e-05	12	Sgms1
2.08408e-09	0.595819	0.529	0.159	4.40741e-05	12	Ptprk
2.14692e-09	0.331605	0.294	0.055	4.5403e-05	12	Pde8a
2.31768e-09	0.377489	0.353	0.077	4.90143e-05	12	Cald1
4.59506e-09	0.296566	0.265	0.047	9.71762e-05	12	Gcnt2
5.27305e-09	0.701971	0.706	0.286	0.000111514	12	Dnm3
5.74761e-09	0.620266	0.676	0.265	0.00012155	12	Rapgef2
9.69647e-09	0.581127	0.618	0.229	0.000205061	12	Arhgap31
9.829e-09	0.689821	0.353	0.085	0.000207864	12	Fbxl7
1.02681e-08	0.265237	0.265	0.049	0.00021715	12	Bsg
1.32768e-08	0.393005	0.294	0.06	0.000280778	12	Myo1d
3.73782e-08	0.566628	0.412	0.118	0.000790475	12	Cped1
6.82154e-08	0.626073	0.471	0.158	0.00144262	12	Col4a3bp
8.80073e-08	0.315495	0.324	0.076	0.00186118	12	Tgfbr2
1.04992e-07	0.598728	0.5	0.181	0.00222036	12	Abcc4
2.75897e-07	0.436794	0.382	0.106	0.00583466	12	Tmtc1
2.88138e-07	0.47879	0.324	0.083	0.00609353	12	Heg1
2.88309e-07	0.265676	0.294	0.068	0.00609717	12	Grk5
4.73924e-07	0.501577	0.324	0.085	0.0100225	12	Phldb2
4.88655e-07	0.485204	0.706	0.305	0.0103341	12	Dock9
4.91493e-07	0.580942	0.794	0.385	0.0103941	12	Hip1
8.05712e-07	0.858939	0.853	0.581	0.0170392	12	Sptbn1
9.46555e-07	0.290328	0.294	0.072	0.0200177	12	Parvb
1.35228e-06	0.75634	0.765	0.479	0.0285981	12	Ptprm
1.6057e-06	0.330106	0.265	0.063	0.0339573	12	Cobll1
1.63308e-06	0.410208	0.324	0.09	0.0345364	12	Itga1
1.72698e-06	0.310197	0.353	0.101	0.0365222	12	Klf3
1.8379e-06	0.390524	0.353	0.104	0.0388678	12	Adgrl2
1.85753e-06	0.588891	0.794	0.4	0.0392831	12	9530026P05Rik
2.22489e-06	0.727135	0.559	0.251	0.0470519	12	Pdgfd
3.08253e-06	0.424266	0.294	0.08	0.0651894	12	Tbc1d4
3.2452e-06	0.71366	0.529	0.211	0.0686295	12	St6galnac3
3.50551e-06	0.3003	0.441	0.147	0.0741345	12	Wasf2
3.77376e-06	0.325044	0.441	0.15	0.0798075	12	Tanc1
3.86607e-06	0.329806	0.265	0.066	0.0817597	12	Fat4
3.91405e-06	0.312828	0.294	0.078	0.0827744	12	Ppp4r2
4.46267e-06	0.267775	0.265	0.066	0.0943765	12	Ifnar2
4.6743e-06	0.523994	0.5	0.204	0.0988521	12	Esyt2
5.86155e-06	0.317371	0.441	0.152	0.12396	12	Ppm1h
7.40961e-06	0.75163	0.5	0.213	0.156698	12	Nrp1
8.06467e-06	0.265923	0.324	0.093	0.170552	12	Bmp6
1.15642e-05	0.321097	0.5	0.191	0.244561	12	Cul1
1.26466e-05	0.452618	0.353	0.119	0.267451	12	Mtus1
1.36051e-05	0.408284	0.382	0.131	0.287722	12	Ahnak
1.36801e-05	0.604349	0.588	0.278	0.289307	12	Mllt3
1.42439e-05	0.405753	0.265	0.075	0.30123	12	Akap2
1.66074e-05	0.881553	0.441	0.173	0.351213	12	Stk39
1.97666e-05	0.283806	0.324	0.1	0.418025	12	Actb
2.29303e-05	0.350979	0.265	0.076	0.484929	12	Polk
2.31036e-05	0.360626	0.412	0.15	0.488596	12	Plxna2
2.43838e-05	0.300444	0.294	0.089	0.515669	12	Abhd2
2.79653e-05	0.277877	0.441	0.163	0.591411	12	Mysm1
4.42183e-05	0.282897	0.265	0.077	0.935129	12	Tgfbr1
4.91092e-05	0.25374	0.265	0.077	1	12	Actr3
5.24798e-05	0.29003	0.441	0.17	1	12	Sap130
6.00103e-05	0.533149	0.588	0.295	1	12	Tspan5
6.10427e-05	0.684899	0.265	0.082	1	12	Adamtsl3
6.1381e-05	0.342597	0.441	0.18	1	12	Atp11b
6.5008e-05	0.361545	0.353	0.123	1	12	Slit2
6.56912e-05	0.260246	0.294	0.093	1	12	Pkig
6.80008e-05	0.354386	0.441	0.182	1	12	Susd6
7.2321e-05	0.529725	0.471	0.216	1	12	Gpcpd1
9.94997e-05	0.321694	0.471	0.199	1	12	Epas1
0.000102466	0.282355	0.294	0.097	1	12	Pxn
0.000175808	0.353968	0.647	0.325	1	12	Herc2
0.000179836	0.259345	0.324	0.115	1	12	Wdr37
0.000181772	0.411329	0.794	0.469	1	12	Nfat5
0.000214987	0.267855	0.265	0.085	1	12	Rapgef5
0.000215306	0.668918	0.765	0.539	1	12	Utrn
0.000266554	0.330696	0.676	0.356	1	12	Strn3
0.000339057	0.251378	0.324	0.12	1	12	H2afy
0.000386567	0.424596	0.441	0.209	1	12	Ccny
0.000400274	0.252061	0.412	0.172	1	12	Lrch1
0.000410003	0.285768	0.382	0.16	1	12	Acvr1
0.000413267	0.38453	0.382	0.168	1	12	Sema6a
0.000434652	0.275979	0.382	0.159	1	12	Rps6ka3
0.00043791	0.304422	0.294	0.108	1	12	Actn4
0.00044625	0.274199	0.324	0.124	1	12	Eml4
0.000489243	0.815235	0.676	0.449	1	12	Igf1r
0.000541948	0.264045	0.265	0.093	1	12	Zfp740
0.00064569	0.467432	0.441	0.229	1	12	Mef2a
0.000660006	0.36794	0.382	0.173	1	12	Akap13
0.000677296	0.395137	0.882	0.615	1	12	Tjp1
0.000740866	0.266881	0.324	0.127	1	12	Rfc1
0.000820555	0.483222	0.559	0.341	1	12	Rasal2
0.000842527	0.328697	0.529	0.269	1	12	Zzef1
0.00109629	0.76344	0.441	0.27	1	12	Arl15
0.00117767	0.27163	0.471	0.23	1	12	Gnas
0.0012133	0.440779	0.559	0.33	1	12	Insr
0.00121643	0.257925	0.324	0.134	1	12	Tns1
0.00122079	0.283042	0.353	0.155	1	12	Ssbp3
0.00145022	0.254025	0.324	0.136	1	12	Wls
0.00145314	0.618538	0.529	0.328	1	12	Ccdc141
0.0014756	0.258478	0.353	0.154	1	12	Rsu1
0.00162632	0.308381	0.353	0.159	1	12	Adam10
0.00169836	0.373605	0.471	0.233	1	12	Bmpr2
0.00188099	0.364154	0.588	0.331	1	12	Rcan2
0.00197054	0.286626	0.324	0.141	1	12	Ddx50
0.00202584	0.416292	0.353	0.166	1	12	Frmd5
0.0022365	0.428897	0.471	0.253	1	12	Dlc1
0.00244173	0.376147	0.5	0.283	1	12	App
0.00245502	0.490192	0.324	0.149	1	12	Slc23a2
0.00260843	0.283136	0.412	0.207	1	12	Top1
0.00267891	0.273418	0.441	0.222	1	12	Hectd1
0.00269029	0.285512	0.647	0.372	1	12	Pdlim5
0.00281613	0.26976	0.353	0.166	1	12	Upf2
0.00293223	0.356123	0.412	0.216	1	12	Apbb2
0.00302178	0.27138	0.294	0.126	1	12	Mpzl1
0.00324465	0.301212	0.382	0.19	1	12	Kif13b
0.00347574	0.280321	0.324	0.147	1	12	Syne2
0.00362333	0.285512	0.294	0.132	1	12	Dgkh
0.00380435	0.475307	1	0.999	1	12	Gm42418
0.00397	0.257112	0.324	0.15	1	12	Rassf8
0.00403437	0.349517	0.588	0.345	1	12	Sorbs2
0.00427813	0.279984	0.412	0.211	1	12	Immp2l
0.00450724	0.258204	0.471	0.25	1	12	Gmds
0.00467542	0.257937	0.353	0.173	1	12	Flnb
0.00479203	0.301337	0.324	0.155	1	12	Prickle1
0.00479208	0.330436	0.765	0.5	1	12	Foxn3
0.00526003	0.300266	0.471	0.268	1	12	Mbnl1
0.00528567	0.287648	0.441	0.24	1	12	Setd2
0.0057109	0.321031	0.265	0.116	1	12	Pitpna
0.00572808	0.295852	0.765	0.512	1	12	Fbxl17
0.00620768	0.30137	0.618	0.403	1	12	Zcchc7
0.00624265	0.254744	0.441	0.234	1	12	Ssh2
0.00704473	0.269973	0.265	0.121	1	12	Mef2c
0.00724243	0.287886	0.324	0.161	1	12	Lrrc8c
0.00750289	0.306095	0.618	0.398	1	12	Hdac9
0.00766337	0.27155	0.794	0.559	1	12	Rbm39
0.00795962	0.364702	0.412	0.24	1	12	Rbms1
0.00820282	0.35576	0.324	0.157	1	12	Chrm3
0.00848353	0.265616	0.471	0.271	1	12	Ube3c
0.00877464	0.334237	0.618	0.406	1	12	Gpatch8
0.00966252	0.535911	0.441	0.284	1	12	Prkag2
0.00982517	0.28802	0.441	0.257	1	12	Nxpe4
