# Supplementary material for: C5aR1 antagonism suppresses inflammatory glial responses and alters cellular signaling in an Alzheimer’s disease mouse model
Source: Nat Commun. 2024 Aug 15;15:7028. doi: 10.1038/s41467-024-51163-6 (PMC11327341; doi:10.1038/s41467-024-51163-6)
Supplement: Supplementary file 8 — Source Data [file 41467_2024_51163_MOESM8_ESM.xlsx]

## Sheet: Fig 6C-6I
Fig 6C
Age at perfusion: 10 mo				CD11b
				Section 1			Section 2			Section 3			Section 4			average
mouse ID	Cohort	Sex	Treatment group	Hippocampus (um2)	CD11b (um2)	%FA	Hippocampus (um2)	CD11b (um2)	%FA	Hippocampus (um2)	CD11b (um2)	%FA	Hippocampus (um2)	CD11b (um2)	%FA	CD11b %FA
27267.N	1	m	WT-H2O	5692660	28449.9	0.499765	6147690	51038.7	0.830209	7598340	9468.36	0.124611	17384600	5004.55	0.0287873	0.370843
27305.LR	3	m	WT-H2O	4929140	3984.71	0.0808399	5032530	1248.12	0.024801	5231880	21016.9	0.401708	7778070	82608.6	1.06207	0.392355
27305.LL	3	m	WT-H2O	6136610	6285.94	0.102433	5900870	15351.6	0.260158	6614430	15813.7	0.239079	11164400	5192.98	0.0465137	0.162046
27273.LR	1	f	WT-H2O	5240840	24198.9	0.461737	6271670	18397.2	0.293338	6740120	27245.5	0.404229			n/a	0.386435
27274.N	1	f	WT-H2O			n/a	5849330	22339.5	0.381916	7016660	28885.3	0.411667	8980060	12621.7	0.140553	0.311378
27304.N	3	f	WT-H2O	5647470	4132.39	0.0731724	6119800	3574.03	0.0584011	7093840	21595.3	0.304423			n/a	0.145332
27267.R	1	m	WT-PMX	4612690	20026	0.43415	6214380	54277.8	0.873423	5419710	18442.6	0.340288	8841430	125875	1.4237	0.767889
27267.LL	1	m	WT-PMX	4340680	24141.4	0.556166	4923230	27475.5	0.558079	5922590	30459	0.514285	7185550	132197	1.83976	0.867073
27278.L	1	m	WT-PMX	5427820	20636.8	0.380204	6483140	26784.6	0.413142	9171610	45267.4	0.49356	12276300	112052	0.912751	0.549914
27287.L	2	f	WT-PMX	4995260	11370.2	0.22762	6258590	3773.43	0.060292	7751690	22860.6	0.294911	11701100	71347.9	0.609754	0.298144
27290.LLR	2	f	WT-PMX			n/a	5694020	14687.4	0.257944	5520790	9340.51	0.169188	6920030	20598.9	0.297671	0.241601
27308.LR	3	f	WT-PMX	4798140	7850.42	0.163614	5470920	3553.71	0.0649564	6234240	10207.9	0.163739	9015410	45328.4	0.502788	0.223774
27303.LR	3	m	Arc-H20	6310000	94620	1.49952	7480000	95000.5	1.27006	7850000	149264	1.90145	9770000	150357	1.53897	1.5525
27278.R	1	m	Arc-H2O	4600000	154839	3.36607	5107390	170767	3.34353	5600890	211809	3.7817	7840000	140070	1.78661	3.06948
27284.R	1	m	Arc-H2O	4920000	71942.3	1.46224	5350000	80736.2	1.50909	4980000	89744	1.80209	5360000	150486	2.80757	1.89525
27297.N	2	f	Arc-H20			n/a	6170000	177654	2.87932	6990000	194009	2.77552	8545340	374718	4.38506	3.34663
27308.N	3	f	Arc-H20	5930000	144555	2.43769	5460000	154518	2.83	7518030	350400	4.6608	11317400	318205	2.81164	3.18503
27271.N	1	f	Arc-H2O	4833540	129847	2.68637	5980000	163442	2.73314	7330000	164217	2.24034	9667380	382686	3.95853	2.9046
27274.LR	1	f	Arc-H2O			n/a	6920000	176305	2.54776	11000000	536049	4.87317	7600000	201958	2.65734	3.35942
27294.LR	2	m	Arc-PMX	5988840	77424.5	1.29281	5610750	230505	4.10827	9230090	395259	4.28229	12884700	348917	2.70799	3.09784
27294.LL	2	m	Arc-PMX	6079950	165165	2.71655			n/a	8158450	340810	4.17739	10258700	375845	3.66367	3.5192
27307.LL	3	m	Arc-PMX	5516830	112818	2.04498	5301540	98132.5	1.85102	6710000	122571	1.82669	9115570	174832	1.91795	1.91016
27305.N	3	m	Arc-PMX	5638020	91024	1.61447	7130790	123755	1.7355	7581730	99352.9	1.31043	9550090	167111	1.74984	1.60256
27274.R	1	f	Arc-PMX	5011190	229510	4.57995	7409790	232046	3.13161	5827630	221554	3.80179	11483800	322184	2.80555	3.57973
27279.L	1	f	Arc-PMX	5319430	165985	3.12035	5739880	159579	2.78018	6960960	261035	3.74999	10802200	469577	4.34705	3.49939
27285.N	1	f	Arc-PMX	5587470	129428	2.3164			n/a	7143150	167231	2.34114	10231900	440447	4.30465	2.98739
27290.L	2	f	Arc-PMX	5322090	154177	2.89693	5955770	166175	2.79015	7440000	180565	2.42695	10841600	324203	2.99036	2.7761
n/a: images are not available.
Fig 6D
Age at perfusion: 10 mo				CD11c
				Section 1			Section 2			Section 3			Section 4			average
mouse ID	Cohort	Sex	Treatment group	Hippocampus (um2)	CD11c (um2)	%FA	Hippocampus (um2)	CD11c (um2)	%FA	Hippocampus (um2)	CD11c (um2)	%FA	Hippocampus (um2)	CD11c (um2)	%FA	CD11c %FA
27267.N	1	m	WT-H2O	5692660	56216.2	0.987521	6147690	44181.3	0.718665	7598340	23372.2	0.307596	17384600	18284.6	0.105177	0.52974
27305.LR	3	m	WT-H2O	4929140	21328.6	0.432704	5032530	8006.35	0.159092	5231880	61562.7	1.17668	7778070	79103.9	1.01701	0.696373
27305.LL	3	m	WT-H2O	6136610	22841	0.372209	5900870	50969.1	0.863756	6614430	53773	0.812965	11164400	26200.6	0.23468	0.570902
27273.LR	1	f	WT-H2O	5240840	43428.7	0.828659	6271670	40169.5	0.640491	6740120	55410.4	0.822098			n/a	0.76375
27274.N	1	f	WT-H2O			n/a	5849330	48799	0.834266	7016660	63855.6	0.910057	8980060	45692.3	0.50882	0.751048
27304.N	3	f	WT-H2O	5647470	26036.8	0.461035	6119800	23888.6	0.390349	7093840	81195	1.14458			n/a	0.665323
27267.R	1	m	WT-PMX	4612690	70081.3	1.51932	6214380	120286	1.93561	5419710	80605.6	1.48727	8841430	288969	3.26835	2.05264
27267.LL	1	m	WT-PMX	4340680	78929.9	1.81838	4923230	46972.6	0.954101	5922590	110705	1.8692	7185550	150937	2.10056	1.68556
27278.L	1	m	WT-PMX	5427820	40173.8	0.740146	6483140	45006.8	0.694213	9171610	96591.4	1.05316	12276300	260080	2.11855	1.15152
27287.L	2	f	WT-PMX	4995260	30949.7	0.619581	6258590	13716.5	0.219163	7751690	93377	1.2046	11701100	125434	1.07198	0.778833
27290.LLR	2	f	WT-PMX			n/a	5694020	31894.4	0.560139	5520790	23231.5	0.4208	6920030	50130.5	0.724426	0.568455
27308.LR	3	f	WT-PMX	4798140	30628.1	0.638333	5470920	15884.6	0.290346	6234240	35210.3	0.564789	9015410	144316	1.60077	0.77356
27303.LR	3	m	Arc-H20	6310000	128518	2.03674	7480000	141986	1.89821	7850000	261796	3.33498	9770000	283310	2.8998	2.54243
27278.R	1	m	Arc-H2O	4600000	210672	4.57983	5107390	194272	3.80374	5600890	268042	4.7857	7840000	178807	2.2807	3.86249
27284.R	1	m	Arc-H2O	4920000	161192	3.27626	5350000	75601.7	1.41312	4980000	97549.3	1.95882	5360000	163922	3.05825	2.42661
27297.N	2	f	Arc-H20			n/a	6170000	260896	4.22846	6990000	190095	2.71953	8545340	398575	4.66424	3.87074
27308.N	3	f	Arc-H20	5930000	187795	3.16686	5460000	179563	3.2887	7518030	300218	3.99331	11317400	519921	4.594	3.76072
27271.N	1	f	Arc-H2O	4833540	119455	2.47138	5980000	167899	2.80768	7330000	159406	2.17471	9667380	475304	4.91658	3.09258
27274.LR	1	f	Arc-H2O			n/a	6920000	265127	3.83132	11000000	399086	3.62805	7600000	157269	2.06933	3.17623
27294.LR	2	m	Arc-PMX	5988840	97980.5	1.63605	5610750	286617	5.10835	9230090	322761	3.49683	12884700	416838	3.23514	3.3691
27294.LL	2	m	Arc-PMX	6079950	221870	3.64921			n/a	8158450	359778	4.40988	10258700	454643	4.43178	4.16362
27307.LL	3	m	Arc-PMX	5516830	96848.1	1.7555	5301540	104128	1.96411	6710000	175668	2.618	9115570	210039	2.30418	2.16045
27305.N	3	m	Arc-PMX	5638020	177512	3.14848	7130790	179683	2.51982	7581730	159649	2.10571	9550090	252617	2.64518	2.6048
27274.R	1	f	Arc-PMX	5011190	246193	4.91287	7409790	736450	9.93888	5827630	194018	3.32928	11483800	681407	5.93364	*6.0286
27279.L	1	f	Arc-PMX	5319430	126813	2.38396	5739880	126440	2.20283	6960960	254027	3.64931	10802200	572852	5.3031	3.3848
27285.N	1	f	Arc-PMX	5587470	119387	2.13669			n/a	7143150	191998	2.68786	10231900	506865	4.95377	3.25944
27290.L	2	f	Arc-PMX	5322090	157904	2.96695	5955770	199420	3.34835	7440000	277100	3.72446	10841600	573423	5.2891	3.83222
																* indicates outlier
n/a: images are not available.
Fig 6E
Age at perfusion: 10 mo				Iba1
				Section 1			Section 2			Section 3			Section 4			average
Mouse ID	Cohort	Sex	Treatment group	Hippocampus (um2)	Iba1 (um2)	%FA	Hippocampus (um2)	Iba1 (um2)	%FA	Hippocampus (um2)	Iba1 (um2)	%FA	Hippocampus (um2)	Iba1 (um2)	%FA	IBA1 %FA
27267.N	1	m	WT-H2O	3510000	25054.6	0.713806	4080000	30096.7	0.737664	4640000	28192.9	0.607606	6740000	107952	1.60166	0.915184
27305.LR	3	m	WT-H2O	3870000	15187.6	0.392444	3610000	18327.1	0.507676	3830000	40470.5	1.05667	7800000	39134.8	0.501728	0.61463
27305.LL	3	m	WT-H2O	4090000	21329	0.521491	4300000	9677.37	0.225055	4200000	11182.5	0.26625	6910000	44254.7	0.640444	0.41331
27273.LR	1	f	WT-H2O	4710000	56703.7	1.2039	5230000	27083.5	0.517849	6500000	55655	0.856231	7890000	71585.7	0.907297	0.871319
27274.N	1	f	WT-H2O	4080000	20716.1	0.507748	4240000	20244.5	0.477465	5270000	28655.8	0.543753	7810000	35817.6	0.458612	0.496894
27304.N	3	f	WT-H2O	4140000	44324.4	1.07064	4590000	25269.1	0.550525	5770000	38945.5	0.674965	7670000	69262.8	0.903035	0.799791
27267.R	1	m	WT-PMX	n/a	n/a	n/a	4240000	26174	0.617311	5040000	62471	1.2395	7920000	37917.2	0.478753	0.778523
27267.LL	1	m	WT-PMX	4410000	22036.5	0.499694	3930000	28070.5	0.714262	n/a	n/a	n/a	n/a	n/a	n/a	*0.607
27278.L	1	m	WT-PMX	3630000	10967.6	0.302138	n/a	n/a	n/a	5480000	24469.7	0.446527	7710000	41178.8	0.534096	0.427587
27287.L	2	f	WT-PMX	4760000	9127.68	0.191758	4100000	6744.44	0.164499	3210000	21597	0.672804	n/a	n/a	n/a	0.34302
27290.LLR	2	f	WT-PMX	3440000	19712.2	0.573029	4360000	17880.4	0.410101	5130000	19166.2	0.37361	8440000	31564	0.373981	0.43268
27308.LR	3	f	WT-PMX	n/a	n/a	n/a	4280000	9483.63	0.22158	5120000	17335.4	0.338582	8040000	73270.6	0.911326	0.490496
27298.R	3	m	Arc-H20	n/a	n/a	n/a	3513390	88072	2.50675	5990000	223522	3.73159	n/a	n/a	n/a	*3.119
27303.LR	3	m	Arc-H20	4620000	402793	8.71846	5056320	227013	4.48969	6140000	297121	4.8391	9150000	289836	3.16761	5.30372
27278.R	1	m	Arc-H2O	3810000	196139	5.14801	n/a	n/a	n/a	4850000	269994	5.56689	7520000	368020	4.89388	5.20292
27284.R	1	m	Arc-H2O	3960000	159710	4.03308	3960880	159710	4.03218	4050000	200547	4.95178	8080000	201734	2.49671	3.87844
27297.N	2	f	Arc-H20	4030000	164282	4.07648	n/a	n/a	n/a	5090000	265119	5.20862	8900000	350621	3.93956	4.40822
27308.N	3	f	Arc-H20	3450000	143572	4.16151	3830000	184412	4.81493	4100000	146503	3.57324	n/a	n/a	n/a	4.18323
27271.N	1	f	Arc-H2O	n/a	n/a	n/a	4850000	177321	3.6561	6430000	406681	6.32474	9030000	504659	5.58869	5.18985
27274.LR	1	f	Arc-H2O	3700000	217337	5.87397	4571800	460824	10.0797	4630000	295483	6.38192	8530000	407751	4.7802	6.77895
27294.LR	2	m	Arc-PMX	3250000	102905	3.16631	3730000	189213	5.07273	4220000	258071	6.11543	8100000	529411	6.53594	5.2226
27294.LL	2	m	Arc-PMX	3490000	161211	4.61923	4580000	230370	5.02991	5280000	246101	4.661	8230000	383323	4.65763	4.74194
27298.N	3	m	Arc-PMX	3280000	128910	3.93018	3410000	140096	4.10839	4550000	181831	3.99629	7540000	241988	3.20939	3.81106
27307.LL	3	m	Arc-PMX	3810000	134714	3.5358	3516930	149950	4.26366	5380000	215225	4.00046	7700000	156783	2.03614	3.45902
27305.N	3	m	Arc-PMX	4300000	92978	2.16228	5053280	114794	2.27167	5810000	106227	1.82835	8750000	187888	2.14729	*2.102
27274.R	1	f	Arc-PMX	3830000	283819	7.41042	n/a	n/a	n/a	5610000	279786	4.98727	n/a	n/a	n/a	*6.199
27279.L	1	f	Arc-PMX	3810000	173624	4.55706	n/a	n/a	n/a	4230000	168437	3.98196	7310000	364136	4.98134	4.50679
27285.N	1	f	Arc-PMX	3620000	119432	3.29923	3920000	110775	2.82589	4060000	263171	6.48204	8530000	346570	4.06295	4.16753
27290.L	2	f	Arc-PMX	3930000	119102	3.03059	4185530	156293	3.73413	5750000	291289	5.0659	8790000	347610	3.95461	3.9463
																* indicates outlier
n/a: images are not available.
Fig 6G
Age at perfusion: 10 mo				S100a6
				Section 1			Section 2			Section 3			Section 4			average
Mouse ID		Sex	Treatment group	Hippocampus (um2)	S100a6 (um2)	%FA	Hippocampus (um2)	S100a6 (um2)	%FA	Hippocampus (um2)	S100a6 (um2)	%FA	Hippocampus (um2)	S100a6 (um2)	%FA	S100a6 %FA
27272.N		m	WT-H2O	4640000	0	0	5000000	74.9105	0.00149821	7170000	45.8317	0.000639215	9270000	0	0	0.000534356
27291.L		m	WT-H2O	5200000	0	0	4920000	0	0	5040000	0	0	8990000	0	0	0
27276.LR		f	WT-H2O	3120000	17.0201	0.000545516	4020000	0	0	4520000	0	0	9660000	0	0	0.000136379
27272.R		m	WT-PMX	4900000	0	0	5370000	0	0	7370000	0	0	n/a	n/a	n/a	0
27289.RR		m	WT-PMX	3320000	0	0	5900000	0	0	5590000	0	0	11100000	0	0	0
27292.N		f	WT-PMX	3620000	36.6383	0.00101211	5470000	0	0	n/a	n/a	n/a	10300000	0	0	0.000337369
27302.R		f	WT-PMX	n/a	n/a	n/a	n/a	n/a	n/a	n/a	n/a	n/a	n/a	n/a	n/a	n/a
27286.L		m	Arc-H2O	n/a	n/a	n/a	4740000	206730	4.36139	5520000	265387	4.80774	10400000	312867	3.00834	4.05915
27294.R		m	Arc-H2O	4480000	315793	7.04895	4440000	326544	7.35459	5890000	290874	4.93844	10000000	254141	2.54141	5.47085
27303.LL		m	Arc-H2O	n/a	n/a	n/a	4620000	166471	3.60327	5910000	203373	3.44117	7040000	297362	4.22389	3.75611
27303.L		m	Arc-H2O	n/a	n/a	n/a	4220000	217214	5.14725	5090000	254535	5.00069	10500000	205996	1.96187	4.0366
27293.LR		f	Arc-H2O	4190000	45819.4	1.09354	4800000	60549.1	1.26144	7090000	96665.2	1.3634	10000000	242136	2.42136	1.53494
27279.R		f	Arc-H2O	4070000	58645.2	1.44091	5130000	100849	1.96587	5650000	175528	3.10669	9110000	104899	1.15147	1.91624
27293.L		f	Arc-H2O	5140000	173190	3.36946	4850000	242558	5.0012	6230000	354084	5.68353	9830000	325665	3.31297	4.34179
27297.N		f	Arc-H2O	4400000	107433	2.44166	5250000	256372	4.88328	6320000	176113	2.7866	10500000	420747	4.00711	3.52966
27303.N		m	Arc-PMX	n/a	n/a	n/a	3950000	330244	8.36061	n/a	n/a	n/a	7010000	317785	4.53331	*6.452
27286.R		m	Arc-PMX	4390000	62880.3	1.43235	n/a	n/a	n/a	5530000	104849	1.896	8690000	172322	1.98299	1.77045
27289.LR		m	Arc-PMX	4400000	126030	2.86432	n/a	n/a	n/a	4200000	141543	3.37007	10200000	271795	2.66466	2.96635
27304.L		f	Arc-PMX	5010000	161392	3.2214	4910000	251276	5.11764	6060000	273109	4.50675	8690000	306460	3.52658	4.09309
27308.R		f	Arc-PMX	2480000	14577.6	0.587806	3660000	269345	7.35915	5350000	318739	5.95774	8350000	389166	4.66067	4.64134
27293.R		f	Arc-PMX	4310000	41160.7	0.955005	4510000	65285.1	1.44756	5450000	82945.1	1.52193	9520000	128950	1.35452	1.31975
																* indicates outlier
n/a: images are not available.
Fig 6H
Age at perfusion: 10 mo				LCN2
				Section 1			Section 2			Section 3			Section 4			average
Mouse ID		Sex	Treatment group	Hippocampus (um2)	LCN2 (um2)	%FA	Hippocampus (um2)	LCN2 (um2)	%FA	Hippocampus (um2)	LCN2 (um2)	%FA	Hippocampus (um2)	LCN2 (um2)	%FA	LCN2 %FA
27272.N		m	WT-H2O	4640000	106.401	0.00229313	5000000	23.1634	0.000463268	7170000	62.9122	0.000877437	9270000	78.0329	0.000841779	0.0011189
27291.L		m	WT-H2O	5200000	21.6619	0.000416575	4920000	0	0	5040000	0	0	8990000	43.746	0.000486607	0.000225796
27276.LR		f	WT-H2O	3120000	36.723	0.00117702	4020000	0	0	4520000	0	0	9660000	27.456	0.000284224	0.000365311
27272.R		m	WT-PMX	4900000	59.5406	0.00121511	5370000	140.642	0.00261903	7370000	101.142	0.00137235	n/a	n/a	n/a	0.0017355
27289.RR		m	WT-PMX	3320000	22.6593	0.000682509	5900000	166.974	0.00283007	5590000	147.291	0.0026349	11100000	103.485	0.000932297	0.00176994
27292.N		f	WT-PMX	3620000	337.829	0.00933229	5470000	0	0	n/a	n/a	n/a	10300000	525.072	0.00509779	0.00481003
27302.R		f	WT-PMX	n/a	n/a	n/a	n/a	n/a	n/a	n/a	n/a	n/a	n/a	n/a	n/a	n/a
27286.L		m	Arc-H2O	n/a	n/a	n/a	4740000	29865.9	0.630082	5520000	58530.5	1.06034	10400000	65978	0.634404	0.77494
27294.R		m	Arc-H2O	4480000	90328	2.01625	4440000	91492.4	2.06064	5890000	134388	2.28163	10000000	76316	0.76316	1.78042
27303.LL		m	Arc-H2O	n/a	n/a	n/a	4620000	50128.7	1.08504	5910000	45380.8	0.767865	7040000	84087.3	1.19442	1.01577
27303.L		m	Arc-H2O	n/a	n/a	n/a	4220000	35518.1	0.841661	5090000	70238.4	1.37993	10500000	44587.3	0.424641	0.882077
27293.LR		f	Arc-H2O	4190000	48988.1	1.16917	4800000	31837.6	0.663283	7090000	72831.9	1.02725	10000000	128492	1.28492	1.03615
27279.R		f	Arc-H2O	4070000	189178	4.64811	5130000	32590.9	0.6353	5650000	254412	4.50287	9110000	137816	1.5128	*2.823
27293.L		f	Arc-H2O	5140000	66660.8	1.2969	4850000	109016	2.24775	6230000	129335	2.076	9830000	91205.1	0.927824	1.63712
27297.N		f	Arc-H2O	4400000	83204.5	1.89101	5250000	72266.3	1.3765	6320000	67512	1.06823	10500000	129009	1.22866	1.3911
27303.N		m	Arc-PMX	n/a		n/a	3950000	115761	2.93066	n/a	n/a	n/a	7010000	85060.6	1.21342	*2.074
27286.R		m	Arc-PMX	4390000	43023.8	0.980041	n/a	n/a	n/a	5530000	41344.4	0.747638	8690000	79580	0.915765	0.881148
27289.LR		m	Arc-PMX	4400000	26152.4	0.594373	n/a	n/a	n/a	4200000	83611.5	1.99075	10200000	195023	1.91199	1.49904
27304.L		f	Arc-PMX	5010000	76082.4	1.51861	4910000	107608	2.19161	6060000	163742	2.70201	8690000	220403	2.53628	2.23713
27308.R		f	Arc-PMX	2480000	15906.2	0.641379	3660000	82406	2.25153	5350000	123833	2.31464	8350000	121184	1.45131	1.66471
27293.R		f	Arc-PMX	4310000	62253.5	1.4444	4510000	30414.2	0.674373	5450000	46256	0.848734	9520000	82035.7	0.86172	0.957306
																* indicates outlier
n/a: images are not available.
Fig 6I
Age at perfusion: 10 mo				GFAP
				Section 1			Section 2			Section 3			Section 4			average
Mouse ID		Sex	Treatment group	Hippocampus (um2)	GFAP (um2)	%FA	Hippocampus (um2)	GFAP (um2)	%FA	Hippocampus (um2)	GFAP (um2)	%FA	Hippocampus (um2)	GFAP (um2)	%FA	GFAP %FA
27272.N		m	WT-H2O	4640000	21150.5	0.45583	5000000	41328.8	0.826576	7170000	61968	0.864268	9270000	46013.4	0.496369	0.660761
27291.L		m	WT-H2O	5200000	32796.8	0.630708	4920000	47162.8	0.958593	5040000	39972.7	0.793109	8990000	60112.3	0.668657	0.762767
27276.LR		f	WT-H2O	3120000	23526.9	0.754067	4020000	34298.7	0.853201	4520000	36057.9	0.797741	9660000	63539.1	0.657755	0.765691
27272.R		m	WT-PMX	4900000	28095.9	0.573386	5370000	25795.9	0.480371	7370000	58013.1	0.787152	n/a	n/a	n/a	0.613636
27289.RR		m	WT-PMX	3320000	17629.8	0.531018	5900000	46407.2	0.786563	5590000	37357.6	0.668293	11100000	87149.7	0.785132	0.692752
27292.N		f	WT-PMX	3620000	30130.7	0.83234	5470000	21438.1	0.391921	n/a	n/a	n/a	10300000	66501.4	0.645645	0.623302
27302.R		f	WT-PMX	n/a	n/a	n/a	n/a	n/a	n/a	n/a	n/a	n/a	n/a	n/a	n/a	n/a
27286.L		m	Arc-H2O	n/a	n/a	n/a	4740000	464581	9.80129	5520000	633469	11.4759	10400000	817457	7.86016	9.71245
27294.R		m	Arc-H2O	4480000	423954	9.46326	4440000	325427	7.32944	5890000	555257	9.42711	10000000	883134	8.83134	8.76279
27303.LL		m	Arc-H2O	n/a	n/a	n/a	4620000	396607	8.58457	5910000	613871	10.387	7040000	754832	10.722	9.89787
27303.L		m	Arc-H2O	n/a	n/a	n/a	4220000	389515	9.23021	5090000	520905	10.2339	10500000	814833	7.76031	9.07481
27293.LR		f	Arc-H2O	4190000	233088	5.56296	4800000	315835	6.5799	7090000	451141	6.36306	10000000	670209	6.70209	6.302
27279.R		f	Arc-H2O	4070000	88625.5	2.17753	5130000	234263	4.56653	5650000	301753	5.34076	9110000	441917	4.8509	*4.233
27293.L		f	Arc-H2O	5140000	442412	8.60724	4850000	474131	9.7759	6230000	570110	9.15104	9830000	693108	7.05095	8.64628
27297.N		f	Arc-H2O	4400000	468062	10.6378	5250000	478502	9.11432	6320000	600803	9.50638	10500000	864937	8.2375	9.37399
27303.N		m	Arc-PMX	n/a	n/a	n/a	3950000	186382	4.71853	n/a	n/a	n/a	7010000	300568	4.2877	*4.506
27286.R		m	Arc-PMX	4390000	407920	9.29203	n/a	n/a	n/a	5530000	416042	7.52336	8690000	453618	5.22	7.34513
27289.LR		m	Arc-PMX	4400000	405209	9.2093	n/a	n/a	n/a	4200000	440214	10.4813	10200000	684851	6.71423	8.8016
27304.L		f	Arc-PMX	5010000	571211	11.4014	4910000	506848	10.3228	6060000	588368	9.70904	8690000	659278	7.58663	9.75496
27308.R		f	Arc-PMX	2480000	263758	10.6354	3660000	433102	11.8334	5350000	627220	11.7237	8350000	697280	8.35066	10.6358
27293.R		f	Arc-PMX	4310000	313173	7.26619	4510000	296653	6.57767	5450000	327386	6.00708	9520000	533597	5.60501	6.36399
																* indicates outlier
n/a: images are not available.

## Sheet: Fig 7
Mouse Information				Y maze trial 2
Mouse ID	Sex	Cohort	Treatment	Starting arm (%)	other arm (%)	Novel Arm (%)
27273.LR	f	1	WT-H2O	18.6345	48.6676	32.6979
27274.N	f	1	WT-H2O	17.468	35.6599	46.8721
27276.LR	f	1	WT-H2O	15.0921	25.4828	59.4251
27279.N	f	1	WT-H2O	35.4784	26.8668	37.6548
27267.N	m	1	WT-H2O	32.5665	14.2068	53.2267
27267.L	m	1	WT-H2O	26.6334	43.0242	30.3424
27272.N	m	1	WT-H2O	23.864	35.5996	40.5364
27278.N	m	1	WT-H2O	41.5695	17.2786	41.1519
27282.N	m	1	WT-H2O	23.8004	29.1529	47.0466
27287.N	f	2	WT-H2O	34.154	24.2623	41.5838
27290.R	f	2	WT-H2O	40.3512	31.1446	28.5042
27293.LR	f	2	WT-H2O	18.0694	70.9585	10.972
27286.N	m	2	WT-H2O	36.4609	39.5943	23.9448
27289.LL	m	2	WT-H2O	11.8786	61.3458	26.7756
27291.L	m	2	WT-H2O	25.6389	40.5771	33.784
27294.N	m	2	WT-H2O	28.7972	27.6768	43.5261
27299.RR	f	3	WT-H2O
27302.LR	f	3	WT-H2O	25.9646	26.0764	47.959
27304.N	f	3	WT-H2O	30.9285	22.6636	46.4078
27301.R	m	3	WT-H2O	28.9073	19.4496	51.6431
27305.LR	m	3	WT-H2O	21.4457	31.8192	46.7351
27305.LL	m	3	WT-H2O	44.2014	15.6077	40.191
27271.LR	f	1	WT-PMX	27.996	26.5753	45.4287
27273.N	f	1	WT-PMX	35.3773	26.1713	38.4514
27276.LL	f	1	WT-PMX	26.8021	36.3243	36.8737
27279.LR	f	1	WT-PMX	23.2351	33.8151	42.9498
27267.R	m	1	WT-PMX	23.765	23.0593	53.1758
27267.LL	m	1	WT-PMX	24.4037	26.1774	49.419
27272.R	m	1	WT-PMX	15.6326	29.9422	54.4252
27272.LR	m	1	WT-PMX	33.9578	11.4512	54.591
27278.L	m	1	WT-PMX	29.2093	23.3895	47.4012
27287.L	f	2	WT-PMX	33.8985	38.5218	27.5796
27290.LLR	f	2	WT-PMX	32.6123	37.5432	29.8445
27292.N	f	2	WT-PMX	36.481	33.1156	30.4034
27295.R	f	2	WT-PMX	30.2221	26.4591	43.3188
27289.RR	m	2	WT-PMX	39.2559	17.7681	42.976
27291.R	m	2	WT-PMX	35.4996	20.0002	44.5002
27291.LR	m	2	WT-PMX	23.0124	47.1154	29.8722
27294.L	m	2	WT-PMX	46.0955	28.8796	25.0249
27308.LR	f	3	WT-PMX	31.3775	42.8443	25.7782
27302.R	f	3	WT-PMX	42.9514	32.0082	25.0403
27304.R	f	3	WT-PMX	30.7505	37.7531	31.4964
27304.LR	f	3	WT-PMX	48.0129	35.6722	16.3149
27308.L	f	3	WT-PMX	32.5513	20.4106	47.0381
27301.N	m	3	WT-PMX	41.2154	0	58.7846
27301.L	m	3	WT-PMX	22.0049	40.5868	37.4083
27305.R	m	3	WT-PMX	16.8221	37.6909	45.487
27271.N	f	1	Arc-H2O	7.92534	73.1825	18.8922
27274.LR	f	1	Arc-H2O	41.6724	31.495	26.8326
27279.R	f	1	Arc-H2O	16.3341	1.33474	82.3312
27278.R	m	1	Arc-H2O	33.5766	58.6104	7.81293
27284.R	m	1	Arc-H2O	33.4621	51.4355	15.1024
27293.L	f	2	Arc-H2O	23.8455	64.6059	11.5486
27295.L	f	2	Arc-H2O	59.3546	10.701	29.9444
27297.N	f	2	Arc-H2O	56.412	36.9212	6.66674
27286.L	m	2	Arc-H2O	24.514	35.6276	39.8585
27291.N	m	2	Arc-H2O	13.5475	47.2283	39.2242
27294.R	m	2	Arc-H2O	13.0857	13.4998	73.4144
27302.N	f	3	Arc-H2O	15.6004	66.951	17.4486
27308.N	f	3	Arc-H2O	15.8462	62.3787	21.7751
27298.R	m	3	Arc-H2O	25.0969	50.3016	24.6015
27303.LR	m	3	Arc-H2O	45.5223	0	54.4777
27303.LL	m	3	Arc-H2O	17.1252	8.55466	74.3202
27303.L	m	3	Arc-H2O	15.8521	48.2064	35.9415
27274.R	f	1	Arc-PMX	32.4597	12.5508	54.9895
27279.L	f	1	Arc-PMX	0.906049	45.4559	53.638
27285.N	f	1	Arc-PMX	37.3403	44.5864	18.0733
27290.L	f	2	Arc-PMX	13.7036	9.38994	76.9065
27292.LR	f	2	Arc-PMX	45.4849	16.7228	37.7922
27293.R	f	2	Arc-PMX	39.4382	27.629	32.9328
27286.R	m	2	Arc-PMX	34.9293	18.9288	46.1419
27289.LR	m	2	Arc-PMX	9.71467	49.6768	40.6085
27294.LR	m	2	Arc-PMX	37.7855	9.06897	53.1456
27294.LL	m	2	Arc-PMX	36.2686	24.5103	39.221
27304.L	f	3	Arc-PMX	62.3104	4.48773	33.2018
27308.R	f	3	Arc-PMX	18.9441	10.6578	70.3981
27298.N	m	3	Arc-PMX	14.6756	48.8396	36.4848
27307.LL	m	3	Arc-PMX	19.6175	28.9129	51.4696
27303.N	m	3	Arc-PMX	14.5013	59.8638	25.6349
27303.R	m	3	Arc-PMX	8.63682	54.8432	36.52
27305.N	m	3	Arc-PMX	41.2966	9.78173	48.9217
red=died

## Sheet: Fig 8A
Fig 8A											Dilution factor 4X
Mouse ID	Note	Cohort	Plate #	Mouse ID	Sex	Age (mo)	Treatment group	Rep.1	Rep.2	Average	NfL (pg/mL)
27267.L	post tx	1	1	27267.L	m	10	WT-H2O	30.5186	32.2076	31.3631	125.452
27267.L	pre-tx		1	27B89a.2L	m	7.5	WT-H2O	27.339	29.7692	28.5541	114.216
27267.N	post tx	1	1	27267.N	m	10	WT-H2O	30.3312	34.0884	32.2098	128.839
27267.N	pre-tx		1	27B89a.1N	m	7.5	WT-H2O	37.6734	35.5961	36.6347	146.539
27267.R	post tx	1	1	27267.R	m	10	WT-PMX	39.9449	35.2189	37.5819	150.328
27267.R	pre-tx		1	27B89b.8R	m	7.5	WT-PMX	45.2652	45.8368	45.551	182.204
27271.LR	post tx	1	1	27271.LR	f	10	WT-PMX	52.3345	50.9939	51.6642	206.657
27271.LR	pre-tx		1	27B88b.14LR	f	7.5	WT-PMX	26.034	28.4596	27.2468	108.987
27271.N	post tx	1	1	27271.N	f	10	Arc-H2O	198.088	203.959	201.024	804.094
27271.N	pre-tx		1	27B88b.11N	f	7.5	Arc-H2O	124.48	117.54	121.01	484.041
27272.LR	post tx	1	1	27272.LR	m	10	WT-PMX	43.362	39.3765	41.3693	165.477
27272.LR	pre-tx		1	27B87b.8LR	m	7.5	WT-PMX	79.2103	74.3445	76.7774	307.11
27272.N	post tx	1	1	27272.N	m	10	WT-H2O	43.7424	48.6991	46.2207	184.883
27272.N	pre-tx		1	27B87a.1N	m	7.5	WT-H2O	42.2217	45.4557	43.8387	175.355
27272.R	post tx	1	1	27272.R	m	10	WT-PMX	26.034	26.9659	26.4999	106
27272.R	pre-tx		1	27B87a.3R	m	7.5	WT-PMX	134.422	132.63	133.526	534.104
27273.LR	post tx	1	1	27273.LR	f	10	WT-H2O	37.6734	38.43	38.0517	152.207
27273.LR	pre-tx		1	27B87a.7LR	f	7.5	WT-H2O	42.7917	46.9808	44.8863	179.545
27273.N	post tx	1	1	27273.N	f	10	WT-PMX	29.9565	34.6534	32.305	129.22
27273.N	pre-tx		1	27B87a.4N	f	7.5	WT-PMX	23.0613	24.3601	23.7107	94.8428
27274.LR	post tx	1	1	27274.LR	f	10	Arc-H2O	147.991	139.803	143.897	575.589
27274.LR	pre-tx		1	27B87b.13LR	f	7.5	Arc-H2O	104.499	106.077	105.288	421.152
27274.N	post tx	1	1	27274.N	f	10	WT-H2O	29.582	29.2077	29.3948	117.579
27274.N	pre-tx		1	27B87b.10N	f	7.5	WT-H2O	37.8625	37.1064	37.4844	149.938
27274.R	post tx	1	1	27274.R	f	10	Arc-PMX	108.839	113.186	111.013	444.051
27274.R	pre-tx		1	27B87b.12R	f	7.5	Arc-PMX	70.6551	63.1072	66.8811	267.524
27276.LL	post tx	1	1	27276.LL	f	10	WT-PMX	41.4622	38.6192	40.0407	160.163
27276.LL	pre-tx		1	27B90a.7LL	f	7.5	WT-PMX	40.1345	36.9175	38.526	154.104
27276.LR	post tx	1	1	27276.LR	f	10	WT-H2O	16.6158	18.2648	17.4403	69.7612
27276.LR	pre-tx		1	27B90a.6LR	f	7.5	WT-H2O	23.0613	26.9659	25.0136	100.054
27278.L	post tx	1	1	27278.L	m	10	WT-PMX	40.893	37.8625	39.3777	157.511
27278.L	pre-tx		1	27B92a.2L	m	7.5	WT-PMX	78.8206	80.965	79.8928	319.571
27278.N	post tx	1	1	27278.N	m	10	WT-H2O	24.9175	28.6465	26.782	107.128
27278.N	pre-tx		1	27B92a.1N	m	7.5	WT-H2O	69.104	71.4312	70.2676	281.07
27278.R	post tx	1	1	27278.R	m	10	Arc-H2O	93.6825	79.99	86.8362	347.345
27278.R	pre-tx		1	27B92a.3R	m	7.5	Arc-H2O	77.4571	77.8466	77.6519	310.607
27279.L	post tx	1	1	27279.L	f	10	Arc-PMX	225.072	220.395	222.734	890.934
27279.L	pre-tx		1	27B92a.5L	f	7.5	Arc-PMX	65.0392	62.142	63.5906	254.362
27279.LR	post tx	1	1	27279.LR	f	10	WT-PMX	25.8478	25.2895	25.5686	102.274
27279.LR	pre-tx		1	27B92a.7LR	f	7.5	WT-PMX	32.2076	29.9565	31.082	124.328
27279.N	post tx	1	2	27279.N	f	10	WT-H2O	20.9443	22.864	21.9041	87.6166
27279.N	pre-tx		2	27B92a.4N	f	7.5	WT-H2O	51.8402	51.4577	51.649	206.596
27279.R	post tx	1	2	27279.R	f	10	Arc-H2O	77.348	73.6803	75.5142	302.057
27279.R	pre-tx		2	27B92a.6R	f	7.5	Arc-H2O	44.9868	44.7343	44.8606	179.442
27282.N	post tx	1	2	27282.N	m	10	WT-H2O	28.6892	29.914	29.3016	117.206
27282.N	pre-tx		2	27B92b.8N	m	7.5	WT-H2O	48.7858	44.2297	46.5077	186.031
27284.R	post tx	1	2	27284.R	m	10	Arc-H2O	68.7235	68.2032	68.4634	273.853
27284.R	pre-tx		2	27B91b.9R	m	7.5	Arc-H2O	61.7235	59.4023	60.5629	242.252
27285.N	post tx	1	2	27285.N	f	10	Arc-PMX	90.8102	92.271	91.5406	366.162
27285.N	pre-tx		2	27B91b.10N	f	7.5	Arc-PMX	64.9576	64.1803	64.569	258.276
27286.L	post tx	2	2	27286.L	m	10	Arc-H2O	151.311	148.56	149.936	599.742
27286.L	pre-tx		2	27B94b.1L	m	7.5	Arc-H2O	391.879	377.315	384.597	1538.39
27286.N	post tx	2	2	27286.N	m	10	WT-H2O	57.0875	58.2441	57.6658	230.663
27286.N	pre-tx		2	27B95b.1N	m	7.5	WT-H2O	451.556	449.77	450.663	1802.65
27286.R	post tx	2	2	27286.R	m	10	Arc-PMX	168.582	171.773	170.177	680.71
27286.R	pre-tx		2	27B94b.2R	m	7.5	Arc-PMX	304.404	280.172	292.288	1169.15
27287.L	post tx	2	2	27287.L	f	10	WT-PMX	150.485	151.999	151.242	604.969
27287.L	pre-tx		2	27B95b.3L	f	7.5	WT-PMX	21.7827	24.3114	23.047	92.1882
27287.N	post tx	2	2	27287.N	f	10	WT-H2O	59.1448	57.4729	58.3088	233.235
27287.N	pre-tx		2	27B95b.2N	f	7.5	WT-H2O	43.9775	45.3657	44.6716	178.686
27289.LL	post tx	2	2	27289.LL	m	10	WT-H2O	114.773	115.582	115.178	460.71
27289.LL	pre-tx		2	27B93a.2LL	m	7.5	WT-H2O	38.3317	37.3339	37.8328	151.331
27289.RR	post tx	2	2	27289.RR	m	10	WT-PMX	54.6514	57.987	56.3192	225.277
27289.RR	pre-tx		2	27B93a.3RR	m	7.5	WT-PMX	46.3772	42.844	44.6106	178.442
27290.L	post tx	2	2	27290.L	f	10	Arc-PMX	286.504	297.899	292.202	1168.81
27290.L	pre-tx		2	27B93a.5L	f	7.5	Arc-PMX	82.7408	69.8953	76.318	305.272
27290.LLR	post tx	2	2	27290.LLR	f	10	WT-PMX	108.846	98.397	103.622	414.486
27290.LR	pre-tx		2	27B93a.7LR	f	7.5	WT-PMX	52.2229	44.6081	48.4155	193.662
27290.R	post tx	2	2	27290.R	f	10	WT-H2O	60.4332	68.8536	64.6434	258.574
27290.R	pre-tx		2	27B93a.6R	f	7.5	WT-H2O	42.3409	50.1841	46.2625	185.05
27291.L	post tx	2	2	27291.L	m	10	WT-H2O	248.238	224.512	236.375	945.5
27291.L	pre-tx		2	27B94a.7L	m	7.5	WT-H2O	50.8206	46.6303	48.7255	194.902
27291.LR	post tx	2	2	27291.LR	m	10	WT-PMX	99.0645	97.9966	98.5306	394.122
27291.LR	pre-tx		2	27B93b.10LR	m	7.5	WT-PMX	30.4049	31.0194	30.7122	122.849
27291.N	post tx	2	2	27291.N	m	10	Arc-H2O	197.316	196.895	197.106	788.423
27291.N	pre-tx		2	27B94a.6N	m	7.5	Arc-H2O	108.577	104.282	106.43	425.719
27291.R	post tx	2	2	27291.R	m	10	WT-PMX	48.9128	47.7706	48.3417	193.367
27291.R	pre-tx		2	27B94a.8R	m	7.5	WT-PMX	64.3098	62.3694	63.3396	253.358
27292.LR	post tx	2	2	27292.LR	f	10	Arc-PMX	168.304	160.966	164.635	658.541
27292.LR	pre-tx		2	27B93b.14LR	f	7.5	Arc-PMX	102.943	101.872	102.407	409.628
27292.N	post tx	2	3	27292.N	f	10	WT-PMX	211.72	208.357	210.039	840.155
27292.N	pre-tx		3	27B93b.11N	f	7.5	WT-PMX	26.0067	26.9006	26.4537	105.815
27293.L	post tx	2	3	27293.L	f	10	Arc-H2O	108.07	105.645	106.857	427.429
27293.L	pre-tx		3	27B94a.10L	f	7.5	Arc-H2O	42.7891	42.7891	42.7891	171.156
27293.LR	post tx	2	3	27293.LR	f	10	WT-H2O	209.03	212.73	210.88	843.519
27293.LR	pre-tx		3	27B94a.12LR	f	7.5	WT-H2O	72.8658	72.7077	72.7868	291.147
27293.R	post tx	2	3	27293.R	f	10	Arc-PMX	176.739	178.737	177.738	710.952
27293.R	pre-tx		3	27B94a.11R	f	7.5	Arc-PMX	61.3828	60.1316	60.7572	243.029
27294.L	post tx	2	3	27294.L	m	10	WT-PMX	150.886	165.109	157.998	631.991
27294.L	pre-tx		3	27B95a.7L	m	7.5	WT-PMX	341.691	325.106	333.398	1333.59
27294.LL	post tx	2	3	27294.LL	m	10	Arc-PMX	141.174	136.414	138.794	555.175
27294.LL	pre-tx		3	27B95a.10LL	m	7.5	Arc-PMX	145.285	142.817	144.051	576.204
27294.LR	post tx	2	3	27294.LR	m	10	Arc-PMX	70.8126	73.182	71.9973	287.989
27294.LR	pre-tx		3	27B95a.9LR	m	7.5	Arc-PMX	222.503	226.217	224.36	897.44
27294.N	post tx	2	3	27294.N	m	10	WT-H2O	64.6742	70.497	67.5856	270.342
27294.N	pre-tx		3	27B95a.6N	m	7.5	WT-H2O	100.966	93.2509	97.1087	388.435
27294.R	post tx	2	3	27294.R	m	10	Arc-H2O	243.82	214.918	229.369	917.476
27294.R	pre-tx		3	27B95a.8R	m	7.5	Arc-H2O	250.951	258.944	254.947	1019.79
27295.L	post tx	2	3	27295.L	f	10	Arc-H2O	156.831	164.28	160.555	642.222
27295.L	pre-tx		3	27B95a.12L	f	7.5	Arc-H2O	52.9676	55.609	54.2883	217.153
27297.N	post tx	2	3	27297.N	f	10	Arc-H2O	212.73	195.439	204.084	816.338
27297.N	pre-tx		3	27B95c.21N	f	7.5	Arc-H2O	144.297	134.447	139.372	557.489
27298.N	post-tx	3	3	27298.N	m	10	Arc-PMX	116.337	116.337	116.337	465.348
27298.N	pre-tx		3	27298.N	m	7.5	Arc-PMX	192.594	162.789	177.691	710.764
27298.R	post-tx	3	3	27298.R	m	10	Arc-H2O	466.756	489.87	478.313	1913.25
27298.R	pre-tx		3	27298.R	m	7.5	Arc-H2O	317.176	302.211	309.694	1238.77
27301.L	post-tx	3	3	27301.L	m	10	WT-PMX	238.565	234.67	236.618	946.47
27301.L	pre-tx		3	27301.L	m	7.5	WT-PMX	203.486	194.937	199.212	796.846
27301.N	post-tx	3	3	27301.N	m	10	WT-PMX	218.793	233.317	226.055	904.219
27301.R	pre-tx		3	27301.R	m	7.5	WT-PMX	326.141	330.801	328.471	1313.88
27302.LR	post-tx	3	3	27302.LR	f	10	WT-H2O	145.778	136.906	141.342	565.369
27302.LR	pre-tx		3	27302.LR	f	7.5	WT-H2O	114.875	115.85	115.363	461.45
27302.N	post-tx	3	3	27302.N	f	10	Arc-H2O	145.285	151.051	148.168	592.672
27302.N	pre-tx		3	27302.N	f	7.5	Arc-H2O	105.16	98.3906	101.775	407.102
27302.R	post-tx	3	3	27302.R	f	10	WT-PMX	108.07	109.526	108.798	435.191
27302.R	pre-tx		3	27302.R	f	7.5	WT-PMX	88.1276	93.5716	90.8496	363.398
27303.L	post-tx	3	3	27303.L	m	10	Arc-H2O	318.899	309.946	314.423	1257.69
27303.L	pre-tx		3	27303.L	m	7.5	Arc-H2O	213.571	203.99	208.781	835.122
27303.LL	post-tx	3	3	27303.LL	m	10	Arc-H2O	185.074	176.572	180.823	723.292
27303.LL	pre-tx		3	27303.LL	m	7.5	Arc-H2O	148.908	151.711	150.31	601.238

## Sheet: Fig 8B
							Run 1			Run 2				X4 (dilution factor)
Mouse ID	Sex	DOB	age (mo)	genotype	tx		Rep 1	Rep 2	average	Rep 1	Rep 2	average	NFL	NfL (pg/mL)
27280.L	m	2020-10-25	4	WT	ddH2O	pre-tx	166.013	162.748	164.381				164.381	657.523
27280.L	m	2020-10-25	7	WT	ddH2O	post-tx	99.1259	90.31	94.7179				94.7179	378.872
27280.LR	m	2020-10-25	4	WT	ddH2O	pre-tx	170.283	137.62	153.951	76.2064	74.9383	75.5724	114.762	459.047
27280.LR	m	2020-10-25	7	WT	ddH2O	post-tx	107.434	91.8216	99.6279	124.913	128.335	126.624	113.126	452.504
27277.N	f	2020-10-23	4	WT	ddH2O	pre-tx	49.9408	41.8489	45.8949				45.8949	183.579
27277.N	f	2020-10-23	7	WT	ddH2O	post-tx	62.5704	63.0752	62.8228				62.8228	251.291
27277.L	f	2020-10-23	4	WT	ddH2O	pre-tx	62.5704	67.3658	64.9681	39.8783	42.7965	41.3374	53.1527	212.611
27277.L	f	2020-10-23	7	WT	ddH2O	post-tx	52.9733	49.9408	51.4571	37.381	41.1284	39.2547	45.3559	181.424
27277.R	f	2020-10-23	4	WT	ddH2O	pre-tx				28.0522	32.1907	30.1215	30.1215	120.486
27277.R	f	2020-10-23	7	WT	ddH2O	post-tx				78.1095	75.995	77.0523	77.0523	308.209
27280.N	m	2020-10-25	4	WT	ddH2O	pre-tx				29.2924	27.8456	28.569	28.569	114.276
27280.N	m	2020-10-25	7	WT	ddH2O	post-tx				44.0485	43.4224	43.7355	43.7355	174.942
27272.L	m	2020-10-09	4	Arctic+/-	ddH2O	pre-tx	239.03	216.21	227.62				227.62	910.48
27272.L	m	2020-10-09	7	Arctic+/-	ddH2O	post-tx	89.8061	83.506	86.6561	84.0368	73.0371	78.537	82.5965	330.386
27268.LR	f	2020-10-08	4	Arctic+/-	ddH2O	pre-tx	78.9684	82.7499	80.8591				80.8591	323.437
27268.LR	f	2020-10-08	7	Arctic+/-	ddH2O	post-tx	125.047	120.016	122.532				122.532	490.127
27269.L	f	2020-10-08	4	Arctic+/-	ddH2O	pre-tx	100.385	100.637	100.511				100.511	402.044
27269.L	f	2020-10-08	7	Arctic+/-	ddH2O	post-tx	206.928	208.685	207.806				207.806	831.226
27269.R	f	2020-10-08	4	Arctic+/-	ddH2O	pre-tx	107.686	97.6149	102.65				102.65	410.602
27269.R	f	2020-10-08	7	Arctic+/-	ddH2O	post-tx	211.946	219.471	215.708				215.708	862.833
27282.R	m	2020-10-26	4	Arctic+/-	12wk-PMX205	pre-tx	100.889	111.21	106.049	81.707	72.1925	76.9498	91.4994	365.998
27282.R	m	2020-10-26	7	Arctic+/-	12wk-PMX205	post-tx	137.62	145.663	141.642	154.923	141.4	148.162	144.902	579.606
27285.R	f	2020-10-26	4	Arctic+/-	12wk-PMX205	pre-tx	70.1413	67.6181	68.8797	52.4155	38.4211	45.4183	57.149	228.596
27285.R	f	2020-10-26	7	Arctic+/-	12wk-PMX205	post-tx	141.391	147.171	144.281	109.968	109.116	109.542	126.911	507.645
27285.LR	f	2020-10-26	4	Arctic+/-	12wk-PMX205	pre-tx	87.0344	83.0019	85.0181				85.0181	340.073
27285.LR	f	2020-10-26	7	Arctic+/-	12wk-PMX205	post-tx	90.5619	85.7743	88.1681				88.1681	352.673
27282.LR	m	2020-10-26	4	Arctic+/-	12wk-PMX205	pre-tx				93.1581	99.3214	96.2397	96.2397	384.959
27282.LR	m	2020-10-26	7	Arctic+/-	12wk-PMX205	post-tx				142.472	141.829	142.151	142.151	568.603
27275.L	m	2020-10-23	4	Arctic+/-	6wk-PMX205	pre-tx	118.255	114.984	116.62	142.472	128.763	135.618	126.119	504.475
27275.L	m	2020-10-23	7	Arctic+/-	6wk-PMX205	post-tx	74.9338	71.4026	73.1682	69.8709	77.2635	73.5672	73.3677	293.471
27275.R	m	2020-10-23	4	Arctic+/-	6wk-PMX205	pre-tx	86.5304	90.5619	88.5461	68.1836	68.3945	68.2891	78.4176	313.67
27275.R	m	2020-10-23	7	Arctic+/-	6wk-PMX205	post-tx	58.5306	61.0556	59.7931	53.4636	56.4009	54.9323	57.3627	229.451
27276.N	f	2020-10-23	4	Arctic+/-	6wk-PMX205	pre-tx	185.096	191.12	188.108	164.599	146.334	155.466	171.787	687.148
27276.N	f	2020-10-23	7	Arctic+/-	6wk-PMX205	post-tx	94.5925	99.8814	97.237	91.8841	89.7616	90.8228	94.0299	376.12
27276.L	f	2020-10-23	4	Arctic+/-	6wk-PMX205	pre-tx	180.326	190.618	185.472				185.472	741.888
27276.L	f	2020-10-23	7	Arctic+/-	6wk-PMX205	post-tx	99.6295	110.706	105.168				105.168	420.672
27275.N	m	2020-10-23	4	Arctic+/-	6wk-PMX206	pre-tx				124.699	107.624	116.162	116.162	464.646
27275.N	m	2020-10-23	7	Arctic+/-	6wk-PMX207	post-tx				84.6725	85.9441	85.3083	85.3083	341.233
27281.L	f	2020-10-25	4	Arctic+/-	6wk-PMX208	pre-tx				89.3373	94.2201	91.7787	91.7787	367.115
27281.L	f	2020-10-25	7	Arctic+/-	6wk-PMX209	post-tx				89.7616	76.6292	83.1954	83.1954	332.782
27265.R	m	2020-10-08	4	Arctic+/-	2wk-PMX205	pre-tx	140.888	134.352	137.62				137.62	550.479
27265.R	m	2020-10-08	7	Arctic+/-	2wk-PMX205	post-tx	110.706	107.938	109.322				109.322	437.288
27267.LR	m	2020-10-08	4	Arctic+/-	2wk-PMX205	pre-tx	96.1038	95.8519	95.9779	102.938		102.938	99.4582	397.833
27267.LR	m	2020-10-08	7	Arctic+/-	2wk-PMX205	post-tx	201.66	142.145	171.902	143.33	140.114	141.722	156.812	627.248
27266.N	f	2020-10-08	4	Arctic+/-	2wk-PMX205	pre-tx	167.771	196.641	182.206				182.206	728.825
27266.N	f	2020-10-08	7	Arctic+/-	2wk-PMX205	post-tx	110.455	106.176	108.315				108.315	433.261
27268.L	f	2020-10-08	4	Arctic+/-	2wk-PMX205	pre-tx	82.4978	87.7903	85.1441	78.7441	80.2252	79.4847	82.3144	329.257
27268.L	f	2020-10-08	7	Arctic+/-	2wk-PMX205	post-tx	108.945	105.924	107.434	102.513	78.9556	90.7342	99.0842	396.337
27265.L	m	2020-10-08	4	Arctic+/-	2wk-PMX205	pre-tx				64.1802	58.7112	61.4457	61.4457	245.783
27265.L	m	2020-10-08	7	Arctic+/-	2wk-PMX205	post-tx				117.222	109.755	113.488	113.488	453.953
27266.L	f	2020-10-08	4	Arctic+/-	2wk-PMX205	pre-tx				73.0371		73.0371	73.0371	292.148
27266.L	f	2020-10-08	7	Arctic+/-	2wk-PMX205	post-tx				100.598	99.5341	100.066	100.066	400.263

## Sheet: Fig S1A-B
								week 1	week 2	week 3	week 4	week 5	week 6	week 7	week 8	week 9	week 10	week 12
Mouse ID	Sex	DOB	age (mo)	genotype	Cohort	sac Date	treatment	weight(g)	weight(g)	weight(g)	weight(g)	weight(g)	weight(g)	weight(g)	weight(g)	weight(g)	weight(g)	Final weight
27273.LR	f	2020-10-09	10	WT	1		WT-H2O	28.7	28.8	30.8	30.5	31.7	32	32.5	33.8	32.8	33.8	34.3
27274.N	f	2020-10-13	10	WT	1		WT-H2O	29	26.2	29.2	29.8	31	30.7	32.5	33	33	31	33.4
27276.LR	f	2020-10-23	10	WT	1		WT-H2O	29.1	29.1	28	29.6	29.5	30.9	30.4	30.3	32.3	31	34.2
27279.N	f	2020-10-23	10	WT	1		WT-H2O	27.8	24.4	26	27.3	27.1	28.4	28.1	29.5	26.9	28.4	31.6
27287.N (F)	f	2020-11-13	10	WT	2	9/14-15/21	WT-H2O	22.8	23.3	23.8	23.7	23.4	23.8	24.1	24.4	24.9	25.1	25.6
27290.R (F)	f	2020-11-13	10	WT	2	9/14-15/21	WT-H2O	28	24.9	26.8	26.6	26.5	26.5	26.9	27.6	27.6	27.5	28
27293.LR (F)	f	2020-11-14	10	WT	2	9/14-15/21	WT-H2O	21.3	21.8	23	22.7	21.6	22.9	22.9	22.8	22.3	22.9	23.3
27302.LR	f	2020-12-02	10	WT	3	2021-09-30	WT-H2O	25.7	25	25.2	25.7	26.1	26	25.7	26.5	26.8	27
27304.N	f	2020-12-02	10	WT	3	2021-09-30	WT-H2O	27.9	25.9	27.1	27.1	27.7	28.8	27.6	27.2	26.5	26.4
27299.RR	f	2020-11-30	10	WT	3		WT	30.4	29.2	29.8	29.9	29	29.9	28.7	28.6	28.1	29.3
27302.L	f	2020-12-02	10	WT	3		WT	28	26.1	26	24.6
27267.N	m	2020-10-08	10	WT	1		WT-H2O	35.7	34.4	35.1	35.5	36.5	37.4	37.6	37.8	38.4	37.5	37
27267.L	m	2020-10-08	10	WT	1		WT-H2O	33.7	33.5	34.6	35.7	36.2	36.7	37.1	37.5	37.7	37.8	37.7
27272.N	m	2020-10-09	10	WT	1		WT-H2O	34.6	34.7	36.1	36.5	37.1	38.1	38.2	39.8	39.8	38.8	38.6
27278.N	m	2020-10-23	10	WT	1		WT-H2O	32.4	31	31.2	31.5	32.2	33.7	32.3	33.8	34.5	29	35.1
27282.N	m	2020-10-26	10	WT	1		WT-H2O	31.6	31.1	31.5	32.2	33	33.7	33.5	33.2	34	33.7	33.4
27286.N (M)	m	2020-11-14	10	WT	2	9/14-15/21	WT-H2O	30.2	30.1	30.9	30.3	30.4	31.1	32	32.2	32	33.1	32.3
27289.LL (M)	m	2020-11-13	10	WT	2	9/14-15/21	WT-H2O	36.1	34	35.2	34.3	34.8	35.9	36.8	37.5	38.2	39.9	38
27291.L (M)	m	2020-11-14	10	WT	2	9/14-15/21	WT-H2O	37.8	36.5	36.6	37	37.1	38.4	38.3	39	40	39.8	40.3
27294.N (M)	m	2020-11-14	10	WT	2	9/14-15/21	WT-H2O	35	33.8	35.6	36.2	36.1	37.4	37.8	37.9	38.4	39.9
27301.R	m	2020-12-02	10	WT	3	2021-10-01	WT-H2O	32.2	31.8	32.4	33.1	33	33.8	32.1	34.5	35.6	35.5
27305.LR	m	2020-12-02	10	WT	3	2021-10-01	WT-H2O	38.2	37.7	38.6	40.5	42.6	41.9	43.5	43.8	44.5	45.3
27305.LL	m	2020-12-02	10	WT	3	2021-10-01	WT-H2O	34	32.9	33.3	34.4	34.9	35.1	36	35.8	35.7	36.3
27271.LR	f	2020-10-10	10	WT	1		WT-PMX	25	25.4	25.1	25.1	25.7	24.5	26.3	26	26.6	27.4	27.9
27273.N	f	2020-10-09	10	WT	1		WT-PMX	28.4	28.1	28.7	28.2	30.5	29.8	30	31	32	31.8	33
27276.LL	f	2020-10-23	10	WT	1		WT-PMX	25	24.6	26.4	25.5	25.3	26	25.4	25.5	29.1	27	27.6
27279.LR	f	2020-10-23	10	WT	1		WT-PMX	27.6	26.2	26.9	27.3	28.8	28	28.6	24.4	30.4	28.1	28.7
27287.L (F)	f	2020-11-14	10	WT	2	9/14-15/21	WT-PMX	21.2	22	23.6	22.5	22.1	22.5	22.3	22.4	23	22.6	22.7
27290.LLR (F)	f	2020-11-13	10	WT	2	9/14-15/21	WT-PMX	24.6	23.5	25.3	25.4	25.8	25.2	25.5	25.8	29.3	27	26.9
27292.N (F)	f	2020-11-14	10	WT	2	9/14-15/21	WT-PMX	24.7	23.3	24.2	25.3	25.3	26	25.9	26.2	27.3	27.3	29.3
27295.R (F)	f	2020-11-14	10	WT	2	9/14-15/21	WT-PMX	32.8	30.5	31.4	32.3	33.4	33.9	34.3	34.3	34.5	34.2
27299.N	f	2020-11-30	10	WT	3	2021-09-30	WT-PMX	24.7	24.9	22.9	21	23	24.5	24.9	26.8	26.5	27.5
27302.R	f	2020-12-02	10	WT	3	2021-09-30	WT-PMX	27.3	26	26.7	28	28	28.3	28.8	29	28.8	28.4
27304.R	f	2020-12-02	10	WT	3	2021-09-30	WT-PMX	32.4	30.1	31.6	32.7	32.8	32.5	33.8	33.6	35.7	34.6
27304.LR	f	2020-12-02	10	WT	3	2021-09-30	WT-PMX	31	29.9	30.1	31.1	30.8	32.2	32.7	32.4	33.8	35.5
27308.L	f	2020-12-13	10	WT	3	2021-09-30	WT-PMX	30.2	29.9	31.2	32.1	32.5	31.9	32.5	33.3	33.3	34.4
27267.R	m	2020-10-08	10	WT	1		WT-PMX	36.1	35.7	36.6	36.3	37.5	37.5	37.2	37.7	37.9	36.9	36.5
27267.LL	m	2020-10-08	10	WT	1		WT-PMX	36	34.6	35.2	35.8	37	37.8	38.4	38.5	39.2	38.3	39.2
27272.R	m	2020-10-09	10	WT	1		WT-PMX	33.4	33.2	35.1	34.8	35.2	35.2	35.5	36.6	36.3	36.2	35.9
27272.LR	m	2020-10-13	10	WT	1		WT-PMX	31.6	33.1	33.1	33.6	33.1	34.5	33.6	35.6	35.2	35.4	35.9
27278.L	m	2020-10-23	10	WT	1		WT-PMX	33.3	33.5	33.8	34	34	34.1	33.6	35.3	35.7	35.9	35.3
27289.RR (M)	m	2020-11-13	10	WT	2	9/14-15/21	WT-PMX	38.2	36	36	38.4	38.6	38.7	39.2	40.2	40	41.7
27291.R (M)	m	2020-11-13	10	WT	2	9/14-15/21	WT-PMX	38.7	36	35.3	38.2	38.9	37.3	39.1	39.4	40.4	41.4	38.8
27291.LR (M)	m	2020-11-14	10	WT	2	9/14-15/21	WT-PMX	32.8	30.1	30.8	31	30.8	31.1	31.6	31.8	32.1	32.4	31.7
27294.L (M)	m	2020-11-14	10	WT	2	9/14-15/21	WT-PMX	30.6	32.3	32.7	34.4	34	35.1	35.8	36.5	36.7	38.9	39.7
27301.N	m	2020-12-02	10	WT	3	2021-10-01	WT-PMX	32.8	33.6	35.1	36.7	37.2	36.1	36.9	37.7	37.8	38.9
27301.L	m	2020-12-02	10	WT	3	2021-10-01	WT-PMX	35.4	34.9	34.7	35.8	36.4	35.3	36.1	37.2	38.6	39.7
27305.R	m	2020-12-02	10	WT	3	2021-10-01	WT-PMX	38.1	36.8	35	37.4	37.7	37.9	39.2	39.5	40.5	41.3
27271.N	f	2020-10-10	10	Arc	1		Arc-H2O	21.2	22.3	23.1	23.4	23.5	22.9	22.8	23.4	24.7	23.7	23.5
27274.LR	f	2020-10-13	10	Arc	1		Arc-H2O	23.2	23.2	24.3	24.7	25.2	25	25.1	25.5	25.4	27.1	25.6
27279.R	f	2020-10-23	10	Arc	1		Arc-H2O	20.4	20.7	21.3	21.5	22.3	22.9	24.2	23.3	23.3	23.4	23.4
27293.L (F)	f	2020-11-13	10	Arc	2	9/14-15/21	Arc-H2O	24.8	25.5	27.1	27.8	27.8	28.8	29.9	30.5	30.5	32.1	33.6
27295.L (F)	f	2020-11-13	10	Arc	2	9/14-15/21	Arc-H2O	35	35.4	36.6	39.3	40	39.8	39.7	40.4	37.5	37.3	37.7
27297.N (F)	f	2020-11-14	10	Arc	2	9/14-15/21	Arc-H2O	21.5	22	22.8	23.1	23	23.2	22.7	23.1	22	24
27302.N	f	2020-12-02	10	Arc	3	2021-09-30	Arc-H2O	24	23.7	23.6	24.4	24.5	24.7	24.3	24.3	24.6	24.6
27308.N	f	2020-12-13	10	Arc	3	2021-09-30	Arc-H2O	25.5	25.3	24.7	25.2	25.5	24.9	24.8	25.5	25.8	25.3
27278.R	m	2020-10-23	10	Arc	1		Arc-H2O	28.4	29	29	29.6	30.6	31.8	31.7	31.9	32.9	33.3	33.1
27284.R	m	2020-10-26	10	Arc	1		Arc-H2O	28.5	29	29.7	30.1	30.2	31.7	32.5	32	31.9	32.1	30.9
27286.L (M)	m	2020-11-13	10	Arc	2	9/14-15/21	Arc-H2O	30.4	32.4	33.3	33.6	34	34.9	36	35.9	35.7	35.8	37.3
27291.N (M)	m	2020-11-13	10	Arc	2	9/14-15/21	Arc-H2O	27.1	27.7	27.4	27.9	27.6	28.4	29	27.1	26.2	27.4	31.3
27294.R (M)	m	2020-11-14	10	Arc	2	9/14-15/21	Arc-H2O	27.4	27.9	29.6	28.7	29.3	29.3	31.8	31.3	31.2	31
27298.R	m	2020-11-30	10	Arc	3	2021-10-01	Arc-H2O	29.4	30.5	31	27.9	27.9	30.6	30.9	31.4	30.9	31.6
27303.LR	m	2020-12-02	10	Arc	3	2021-10-01	Arc-H2O	30.7	29.9	30.1	30.2	31.1	30	30.8	30.8	30.5	29.6
27303.LL	m	2020-12-02	10	Arc	3	2021-10-01	Arc-H2O	30.7	30.9	31.3	31.8	32.5	31.6	31.3	31.5	31.8	31.9
27303.L	m	2020-12-02	10	Arc	3	2021-10-01	Arc-H2O	28.3	30.1	31.1	31.1	32.2	30.3	30.3	31.7	31.8	31.4
27273.L	f	2020-10-09	10	Arctic+/-	1		Arc-PMX	23.5	23.8	24.3	24.8	24.7	22.3	22.6
27274.R	f	2020-10-13	10	Arctic+/-	1		Arc-PMX	25	23.4	24.2	24.7	26.2	25.7	24.8	26.8	25.9	26.7	27
27279.L	f	2020-10-23	10	Arctic+/-	1		Arc-PMX	21	22.1	23	23.2	23.7	23.5	23.2	23.8	23.7	24.5	25.3
27285.N	f	2020-10-26	10	Arctic+/-	1		Arc-PMX	22.3	22	23	23.4	23.5	23.4	23.2	24.6	23.8	24	25.2
27290.L (F)	f	2020-11-14	10	Arc	2	9/14-15/21	Arc-PMX	21	22.4	22.2	23	23.3	22.3	23	23.2	21.9	23	27
27292.LR (F)	f	2020-11-14	10	Arc	2	9/14-15/21	Arc-PMX	25.5	24.4	25.8	25.5	26.5	26.6	27.9	27	27.5	28.1	28.1
27293.R (F)	f	2020-11-14	10	Arc	2	9/14-15/21	Arc-PMX	23.5	23.5	23.9	24.9	24	23.3	23.4	23	23.5	23.8
27304.L	f	2020-12-02	10	Arc	3	2021-09-30	Arc-PMX	25.5	23.4	21.5	23.6	22.3	25.4	25.4	26	26.8	27.4
27308.R	f	2020-12-13	10	Arc	3	2021-09-30	Arc-PMX	25.1	24.4	24.3	25.7	24.8	24.7	23.3	25.2	25.2	25.5
27286.R (M)	m	2020-11-15	10	Arc	2	9/14-15/21	Arc-PMX	29	28.5	28.6	29.3	29.1	28.6	29.4	29.5	29.9	30.5
27289.LR (M)	m	2020-11-13	10	Arc	2	9/14-15/21	Arc-PMX	30.3	30.9	32	30.7	31.5	32.1	32.4	32.9	33.6	34.9
27294.LR (M)	m	2020-11-14	10	Arc	2	9/14-15/21	Arc-PMX	31.1	32.5	32.5	31.6	29.7	31.8	32.2	31.8	32.1	32.4	32.6
27294.LL (M)	m	2020-11-14	10	Arc	2	9/14-15/21	Arc-PMX	28.4	28.5	28.7	28.1	26.2	27.9	27.4	28	29.2	28.8	28.8
27298.N	m	2020-11-30	10	Arc	3	2021-10-01	Arc-PMX	28.4	30.3	31.9	32.8	34	34.4	34	34.6	34.4	36.2
27298.L	m	2020-11-30	10	Arc	3	2021-10-01	Arc-PMX	27.3	27.8	28.5	28.4	28.4	28.6	29.2	29.4	30.1	30.5
27303.N	m	2020-12-02	10	Arc	3	2021-10-01	Arc-PMX	28.8	28.6	29.3	29.2	29.3	29.7	30.7	30.5	32.5	32
27303.R	m	2020-12-02	10	Arc	3	2021-10-01	Arc-PMX	30.7	31.1	32.7	32.8	32.2	33.1	33	33	33.7	33.6
27305.N	m	2020-12-02	10	Arc	3	2021-10-01	Arc-PMX	28	28.6	30.1	30	28.3	27.5	27.3	27.8	28.5	28.3

## Sheet: Fig S1C
daily consumption per week				Week:	1	2	3	4	5	6	7	8	9	10	11			Females
cohort 1	mouse ID	sex	genotype	treatment	mL/day	mL/day	mL/day	mL/day	mL/day	mL/day	mL/day	mL/day	mL/day	mL/day	mL/day		WT H2O	1	2	3	4	5	6	7	8	9	10	11	Average
1	27271.LR	f	WT	PMX205	5.75	7.1125	10.4571	7.8	11.7429	9.81429	7.07143	6.12857	7.45714	5.9	8.07143			5.25	4.95	7.77143	7.54286	9.62857	8.67143	8	7.6	8.57143	7.98571	10.9714	7.9039
2	27273.N	f	WT	PMX205	4.7	7.9125	8.4	6.65714	10.6143	9.84286	8	8.04286	9.85714	7.07143	10.0429			3.49	5.86875	6.2	5.81429	6.01429	8.27143	7.74286	6.75714	7.85714	7.38571	9.77143	6.83391
3	27276.LL	f	WT	PMX205	4.92667	6.5625	6.74286	5.31429	6.9	8.68571	7.3	7.32857	8.57143	6.27143	8.1			3.22333	5.1125	6.01429	5.41429	5.9	8.22857	6.68571	6.02857	10.6857	7.02857	8.52857	6.62274
4	27279.LR	f	WT	PMX205	5.23667	6.5625	5.74286	5.88571	0	10.4286	11.9571	9.02857	6.1	23.0714				3.09	5.475	6.51429	7.31429	7.62857	11.6714	10.8286	13.3286	14.0143	22.5286	10.1857	10.2345
5	27267.R	m	WT	PMX205	3.11333	4.09375	6.07143	4.5	6.07143	7.07143	6.45714	5.45714	7.37143	5.84286	8.22857			6.28571	7.02857	7.25714	6.3	6.68571	8.2	0	7.95	6.31429	7.48571	7.22857	6.43052
6	27267.LL	m	WT	PMX205	2.69333	4.18125	5.51429	4.88571	6.3	7.88571	6.47143	7.74286	7.51429	6.17143	8.18571			6.75714	6.6	7.72857	7.18571	5.94286	6.35714	7.65714	10.2	4.41429	9.27143	8.54286	7.33247
7	27272.R	m	WT	PMX205	3.17333	4.95	6	6.04286	8.34286	10.3571	10.3286	8.62857	11.0429	7.21429	9.48571			6.71429	7.28571	8.95714	7.5	5.2	6.62857	6.57143	6.4	5.38571	8.35714	10.3286	7.21169
8	27272.LR	m	WT	PMX205	4.32	6.825	9.1	7.14286	0	0	10.1143	9.5	12.2571	9.3				7.28571	8.25714	7.37143	6.52857	8.55714	11.6714	5.4	5.64286	5.35714	6.81429	8.57143	7.40519
9	27278.L	m	WT	PMX205	5.1	6.4125	9.41429	8.67143	11.2429	8.54286	7.98571	7.72857	9.45714	6.62857	9.45714			3.97143	4.9	5.4	5.22857	9.27143	8.52857	6.21429	8.17143	5.97143	8.27143	10.5714	6.95455
10	27274.R	f	Arctic+/-	PMX205	3.18	5.0875	5.64286	4.62857	6.72857	7.65714	6.45714	6.14286	8.8	6.38571	9.88571		WT PMX	5.75	7.1125	10.4571	7.8	11.7429	9.81429	7.07143	6.12857	7.45714	5.9	8.07143	7.93685
11	27279.L	f	Arctic+/-	PMX205	2.60667	4.425	5.31429	4.31429	6.34286	8.54286	7.45714	8.35714	8.6	6.34286	8.85714			4.7	7.9125	8.4	6.65714	10.6143	9.84286	8	8.04286	9.85714	7.07143	10.0429	8.28555
12	27285.N	f	Arctic+/-	PMX205	2.58667	4.6375	6.37143	4.75714	6.78571	9.38571	7.34286	6.67143	8.91429	6.75714	9.3			4.92667	6.5625	6.74286	5.31429	6.9	8.68571	7.3	7.32857	8.57143	6.27143	8.1	6.97304
13	27273.LR	f	WT	H2O	5.25	4.95	7.77143	7.54286	9.62857	8.67143	8	7.6	8.57143	7.98571	10.9714			5.23667	6.5625	5.74286	5.88571	0	10.4286	11.9571	9.02857	6.1	23.0714		8.40135
14	27274.N	f	WT	H2O	3.49	5.86875	6.2	5.81429	6.01429	8.27143	7.74286	6.75714	7.85714	7.38571	9.77143			6.85714	9.47143	8.31429	7.6	6.65714	6.65714	11.8714	8.65	4.21429	8.6	7.94286	7.89416
15	27276.LR	f	WT	H2O	3.22333	5.1125	6.01429	5.41429	5.9	8.22857	6.68571	6.02857	10.6857	7.02857	8.52857			5.8	8.05714	7.34286	7.94286	6.27143	7.42857	7.07143	11.3143	8.1	8.97143	8.32857	7.87532
16	27279.N	f	WT	H2O	3.09	5.475	6.51429	7.31429	7.62857	11.6714	10.8286	13.3286	14.0143	22.5286	10.1857			4.85714	6.68571	7.2	8.48571	5.51429	7.07143	5.55714	6.45714	4.92857	7.51429	8.82857	6.64545
17	27267.N	m	WT	H2O	3.30333	5.03125	5.54286	5.05714	5.64286	11.2714	8.2	8.07143	9.9	8.15714	9.81429			4.77143	5.55714	7.12857	6.91429	5.64286	6.75714	4.94286	5.77143	4.3	6.55714	7.34286	5.97143
18	27267.L	m	WT	H2O	2.72	4.3875	5.21429	4.34286	5.31429	9.07143	6.82857	5.58571	7.3	6.78571	9.31429			12.5714	10.9	12.1571	14.1143	12.6571	9.58571	5.1	5.3	5.67143	6.67143	11.7429	9.67922
19	27272.N	m	WT	H2O	2.76333	4.7125	5.02857	4.12857	5.31429	8.25714	7.58571	7.3	7.88571	6.48571	8.14286			7.68571	9.07143	7.31429	9.47143	12.7429	11.7143	4.31429	4.6	4.35714	8.57143	9.32857	8.10649
20	27278.N	m	WT	H2O	3.16667	4.6125	6.31429	5.12857	6.5	12.4714	7.12857	5.88571	12.2429	8.18571	12.8714			5.42857	7.42857	8	8.38571	7.84286	7.08571	5.61429	6.64286	5.28571	7	7.9	6.96494
21	27282.N	m	WT	H2O	3.39667	5.19375	6.85714	5.35714	6.95714	7.35714	6.44286	5.87143	9.08571	6.81429	8.12857			5.82857	7.27143	6.54286	6.91429	7.24286	6.77143	9.52857	7.08571	6.21429	8.85714	10.3571	7.51039
22	27271.N	f	Arctic+/-	H2O	2.65667	4.175	5.05714	4.81429	5.7	7.78571	6.41429	10.2143	6.68571	7.37143	9.12857			5.22857	6.5	5.38571	5.61429	6.37143	6.91429	5.8	7.12857	6.01429	9.14286	6.51429	6.41948
23	27274.LR	f	Arctic+/-	H2O	3.64	4.63125	5.8	5.14286	5.7	8.85714	7.65714	6.78571	11.6857	7.91429	12.4714		Arc H2O	2.65667	4.175	5.05714	4.81429	5.7	7.78571	6.41429	10.2143	6.68571	7.37143	9.12857	6.36392
24	27279.R	f	Arctic+/-	H2O	2.24	3.74375	4.21429	4.02857	4.77143	7.6	6.18571	5.64286	8.94286	6	7.77143			3.64	4.63125	5.8	5.14286	5.7	8.85714	7.65714	6.78571	11.6857	7.91429	12.4714	7.29869
25	27278.R	m	Arc	H2O	2.59	4.0625	5.21429	4.21429	4.57143	7.78571	6.25714	5.88571	8.15714	6.27143	7.31429			2.24	3.74375	4.21429	4.02857	4.77143	7.6	6.18571	5.64286	8.94286	6	7.77143	5.55826
26	27284.R	m	Arc	H2O	3.12667	4.375	6.42857	5.62857	6.38571	10.7714	9.58571	8.04286	9.28571	8.01429	11.9429			5.74286	6.72857	13.7	9.12857	13.7571	8.72857	9.97143	11.7143	8.08571	8.3	7.84286	9.42727
																		8.04286	12.2429	8.51429	7.88571	6.11429	6.58571	7.87143	7.55714	6.98571	7.37143	7.75714	7.9026
																		8.32857	9.4	9.57143	8.91429	7.42857	7.64286	10.1857	13.2		9.57143	9.62857	9.38714
				Week:	1	2	3	4	5	6	7	8	9	10	11			5.48571	5.51429	5.38571	5.74286	7.84286	9.67143	8.05714	8.4	6.04286	7.41429	9.68571	7.2039
Cohort 2	mouse ID	Sex	genotype	treatment	mL/day	mL/day	mL/day	mL/day	mL/day	mL/day	mL/day	mL/day	mL/day	mL/day	mL/day			10.7571	10.3	9.55714	12.1286	7.42857	13.3714	10.1143	8.67143	5.64286	7.77143	8.82857	9.50649
1	27287.L	f	WT	PMX205	6.85714	9.47143	8.31429	7.6	6.65714	6.65714	11.8714	8.65	4.21429	8.6	7.94286		Arc PMX	3.18	5.0875	5.64286	4.62857	6.72857	7.65714	6.45714	6.14286	8.8	6.38571	9.88571	6.41782
2	27290.LLR	f	WT	PMX205	5.8	8.05714	7.34286	7.94286	6.27143	7.42857	7.07143	11.3143	8.1	8.97143	8.32857			2.60667	4.425	5.31429	4.31429	6.34286	8.54286	7.45714	8.35714	8.6	6.34286	8.85714	6.46911
3	27292.N	f	WT	PMX205	4.85714	6.68571	7.2	8.48571	5.51429	7.07143	5.55714	6.45714	4.92857	7.51429	8.82857			2.58667	4.6375	6.37143	4.75714	6.78571	9.38571	7.34286	6.67143	8.91429	6.75714	9.3	6.68272
4	27295.R	f	WT	PMX205	4.77143	5.55714	7.12857	6.91429	5.64286	6.75714	4.94286	5.77143	4.3	6.55714	7.34286			5.64286	6.92857	7.22857	7.31429	5.85714	6.34286	10.3143	13.5714	6.85714	8.84286	8.74286	7.96753
5	27289.RR	m	WT	PMX205	5.18571	6.42857	8.08571	8.78571	6.14286	7.72857	6.14286	6.24286	5.94286	7.35714	7.6			4.64286	5.67143	5.55714	5.08571	5.05714	5.94286	5.41429	7.04286	7.12857	7.12857	7.75714	6.03896
6	27291.R	m	WT	PMX205	6.71429	6.44286	7.54286	6.85714	4.9	6.67143	5.22857	6.4	5.17143	6.55714	7.44286			5.84286	7.11429	8.57143	8.52857	6.65714	8.27143	6.17143	5.65714	5.08571	7.58571	9.37143	7.16883
7	27291.LR	m	WT	PMX205	5.1	5.84286	6.62857	6.9	5.31429	6.11429	5.22857	8.08571	6.61429	6.81429	6.74286			10.5429	9.68571	12.1	12.2	11.3	9.94286	4.51429	5.18571	4.44286	4.72857	11.1714	8.71039
8	27294.L	m	WT	PMX205	8.51429	9.31429	10.4286	7.92143	9.92857	6.37143	8.34286	12.1571	8.81429	9.38571	7.47143			6.58571	6.42857	5.64286	6.1	12.5429	8.7	7	6.32857	5.78571	6.27143	8.71429	7.28182
9	27290.L	f	Arc	PMX205	5.64286	6.92857	7.22857	7.31429	5.85714	6.34286	10.3143	13.5714	6.85714	8.84286	8.74286			Males
10	27292.LR	f	Arc	PMX205	4.64286	5.67143	5.55714	5.08571	5.05714	5.94286	5.41429	7.04286	7.12857	7.12857	7.75714		WT H2O	3.30333	5.03125	5.54286	5.05714	5.64286	11.2714	8.2	8.07143	9.9	8.15714	9.81429	7.27198
11	27293.R	f	Arc	PMX205	5.84286	7.11429	8.57143	8.52857	6.65714	8.27143	6.17143	5.65714	5.08571	7.58571	9.37143			2.72	4.3875	5.21429	4.34286	5.31429	9.07143	6.82857	5.58571	7.3	6.78571	9.31429	6.0786
12	27286.R	m	Arc	PMX205	5.81429	8.14286	9	9.2	8.21429	8.92857	6.7	6.45714	5.77143	7.48571	8.48571			2.76333	4.7125	5.02857	4.12857	5.31429	8.25714	7.58571	7.3	7.88571	6.48571	8.14286	6.14585
13	27289.LR	m	Arc	PMX205	5.52857	7.44286	8.08571	9.08571	7.45714	8.57143	5.8	5.11429	4.54286	6.87143	8			3.16667	4.6125	6.31429	5.12857	6.5	12.4714	7.12857	5.88571	12.2429	8.18571	12.8714	7.68252
14	27294.LR	m	Arc	PMX205	7.11429	9.55714	9.62857	9.34286	9.02857	8.31429	6.97143	6.58571	5.94286	7.78571	11.0286			3.39667	5.19375	6.85714	5.35714	6.95714	7.35714	6.44286	5.87143	9.08571	6.81429	8.12857	6.49653
15	27294.LL	m	Arc	PMX205	5.62857	7.82857	9.87143	8.7	7.92857	7.84286	7.84286	9.08571	6.94286	9.33	10.4286			6.9	5.61429	7.35714	6.41429	4.91429	5.42857	5.51429	5.41429	5.15714	7.14286	7.4	6.11429
16	27287.N	f	WT	H2O	6.28571	7.02857	7.25714	6.3	6.68571	8.2	0	7.95	6.31429	7.48571	7.22857			9.75714	8.92857	12.5571	6.4	6.65714	5.7	5.21429	4.7	4.7	6.3	6.9	7.07403
17	27290.R	f	WT	H2O	6.75714	6.6	7.72857	7.18571	5.94286	6.35714	7.65714	10.2	4.41429	9.27143	8.54286			4.67143	6.04286	8.9	2.27143	9.72857	7.47143	5.85714	6.12857	4.68571	6.91429	8.12857	6.43636
18	27293.LR	f	WT	H2O	6.71429	7.28571	8.95714	7.5	5.2	6.62857	6.57143	6.4	5.38571	8.35714	10.3286			5.2	6.37143	11.3714	10.1714	12.0143	7.5	7.02857	9.81429	6.85714	7.37143	8.7	8.4
19	27286.N	m	WT	H2O	6.9	5.61429	7.35714	6.41429	4.91429	5.42857	5.51429	5.41429	5.15714	7.14286	7.4			4.9	5.35714	4.61429	5.2	9.14286	13.9286	9.2	7.5	6.48571	6.55714	7.52857	7.31039
20	27289.LL	m	WT	H2O	9.75714	8.92857	12.5571	6.4	6.65714	5.7	5.21429	4.7	4.7	6.3	6.9			22.0429	5.01429	4.85714	5.11429	9.57143	12.2714	8.67143	8.07143	6.7	6.34286	7.21429	8.71558
21	27291.L	m	WT	H2O	4.67143	6.04286	8.9	2.27143	9.72857	7.47143	5.85714	6.12857	4.68571	6.91429	8.12857			3.91429	4.81429	4.65714	4.65714	7.01429	9.37143	6.91429	7.15714	7.31429	9.35714	7.61429	6.61688
22	27294.N	m	WT	H2O	5.2	6.37143	11.3714	10.1714	12.0143	7.5	7.02857	9.81429	6.85714	7.37143	8.7		WT PMX	3.11333	4.09375	6.07143	4.5	6.07143	7.07143	6.45714	5.45714	7.37143	5.84286	8.22857	5.8435
23	27293.L	f	Arc	H2O	5.74286	6.72857	13.7	9.12857	13.7571	8.72857	9.97143	11.7143	8.08571	8.3	7.84286			2.69333	4.18125	5.51429	4.88571	6.3	7.88571	6.47143	7.74286	7.51429	6.17143	8.18571	6.14055
24	27295.L	f	Arc	H2O	8.04286	12.2429	8.51429	7.88571	6.11429	6.58571	7.87143	7.55714	6.98571	7.37143	7.75714			3.17333	4.95	6	6.04286	8.34286	10.3571	10.3286	8.62857	11.0429	7.21429	9.48571	7.77874
25	27297.N	f	Arc	H2O	8.32857	9.4	9.57143	8.91429	7.42857	7.64286	10.1857	13.2		9.57143	9.62857			4.32	6.825	9.1	7.14286	0	0	10.1143	9.5	12.2571	9.3		6.85593
26	27286.L	m	Arc	H2O	6.84286	8.7	8.2	8.58571	6.08571	6.61429	8	6.94286		7.4	7.44286			5.1	6.4125	9.41429	8.67143	11.2429	8.54286	7.98571	7.72857	9.45714	6.62857	9.45714	8.2401
27	27291.N	m	Arc	H2O	5.57143	6.84286	8.15714	7.28571	6.55714	7.55714	5.8	5.98571		12.4143	8.82857			5.18571	6.42857	8.08571	8.78571	6.14286	7.72857	6.14286	6.24286	5.94286	7.35714	7.6	6.87662
28	27294.R	m	Arc	H2O	5.82857	7.21429	9.38571	8.64286	7	8.68571	6.94286	7.38571		7.54286	7.14286			6.71429	6.44286	7.54286	6.85714	4.9	6.67143	5.22857	6.4	5.17143	6.55714	7.44286	6.35714
																		5.1	5.84286	6.62857	6.9	5.31429	6.11429	5.22857	8.08571	6.61429	6.81429	6.74286	6.30779
				Week:	1	2	3	4	5	6	7	8	9	10	11			8.51429	9.31429	10.4286	7.92143	9.92857	6.37143	8.34286	12.1571	8.81429	9.38571	7.47143	8.96818
Cohort 2	mouse ID	Sex	genotype	treatment	mL/day	mL/day	mL/day	mL/day	mL/day	mL/day	mL/day	mL/day	mL/day	mL/day	mL/day			6.82857	7.84286	7.61429	7.8	6.51429	9.14286	6.97143	8.71429	10.6429	11.9714	9.82857	8.53377
1	27299.N	f	WT	PMX205	12.5714	10.9	12.1571	14.1143	12.6571	9.58571	5.1	5.3	5.67143	6.67143	11.7429			5.87143	7.08571	6.58571	7.27143	7.1	7.45714	4.04286	4.52857	3.97143	4.98571	5.32857	5.83896
2	27302.R	f	WT	PMX205	7.68571	9.07143	7.31429	9.47143	12.7429	11.7143	4.31429	4.6	4.35714	8.57143	9.32857			9.92857	10.8571	11.0571	11.5571	12.8286	12.5429	5.08571	5.51429	5.08571	5.88571	9.1	9.04026
3	27304.R	f	WT	PMX205	5.42857	7.42857	8	8.38571	7.84286	7.08571	5.61429	6.64286	5.28571	7	7.9		Arc H2O	2.59	4.0625	5.21429	4.21429	4.57143	7.78571	6.25714	5.88571	8.15714	6.27143	7.31429	5.66581
4	27304.LR	f	WT	PMX205	5.82857	7.27143	6.54286	6.91429	7.24286	6.77143	9.52857	7.08571	6.21429	8.85714	10.3571			3.12667	4.375	6.42857	5.62857	6.38571	10.7714	9.58571	8.04286	9.28571	8.01429	11.9429	7.59885
5	27308.L	f	WT	PMX205	5.22857	6.5	5.38571	5.61429	6.37143	6.91429	5.8	7.12857	6.01429	9.14286	6.51429			6.84286	8.7	8.2	8.58571	6.08571	6.61429	8	6.94286		7.4	7.44286	7.48143
6	27301.N	m	WT	PMX205	6.82857	7.84286	7.61429	7.8	6.51429	9.14286	6.97143	8.71429	10.6429	11.9714	9.82857			5.57143	6.84286	8.15714	7.28571	6.55714	7.55714	5.8	5.98571		12.4143	8.82857	7.5
7	27301.L	m	WT	PMX205	5.87143	7.08571	6.58571	7.27143	7.1	7.45714	4.04286	4.52857	3.97143	4.98571	5.32857			5.82857	7.21429	9.38571	8.64286	7	8.68571	6.94286	7.38571		7.54286	7.14286	7.57714
8	27305.R	m	WT	PMX205	9.92857	10.8571	11.0571	11.5571	12.8286	12.5429	5.08571	5.51429	5.08571	5.88571	9.1			13.1286	7.02857	11.8857	14.0714	11.4	12.8857	7.55714	7.55714	5.52857	6.78571	8.88571	9.7013
9	27304.L	f	Arc	PMX205	10.5429	9.68571	12.1	12.2	11.3	9.94286	4.51429	5.18571	4.44286	4.72857	11.1714			8.48571	6.52857	7.75714	10.0857	12.1571	10.0571	10.2143	8.37143	6.11429	7.62857	8.18571	8.68961
10	27308.R	f	Arc	PMX205	6.58571	6.42857	5.64286	6.1	12.5429	8.7	7	6.32857	5.78571	6.27143	8.71429			5.18571	6.07143	5.5	5.98571	12.3286	5.34286	13.2	11.2714	7.6	8.05714	7.57143	8.01039
11	27298.N	m	Arc	PMX205	5.27143	7.42857	6.51429	6.31429	10.6286	5.84286	10.4286	8.2	5.95714	7.95714	0			7.22857	11.5429	7.51429	8.02857	11.4857	8.61429	9.1	10.3	9.2	11.8143	7.21429	9.27662
12	27298.L	m	Arc	PMX205	5.57143	6.2	5.44286	5.04286	5.91429	7.57143	9.3	8.85714	9.02857	10.0857	8.48571		Arc PMX	5.81429	8.14286	9	9.2	8.21429	8.92857	6.7	6.45714	5.77143	7.48571	8.48571	7.65455
13	27303.N	m	Arc	PMX205	6.35714	7.54286	7.02857	6.88571	8.75714	22.8714	7.18571	8.65714	5.71429	6.91429	11.3			5.52857	7.44286	8.08571	9.08571	7.45714	8.57143	5.8	5.11429	4.54286	6.87143	8	6.95455
14	27303.R	m	Arc	PMX205	5.94286	5.74286	5.74286	5.28571	7.67143	8.45714	7.6	6.24286	4.94286	5.48571	8.21429			7.11429	9.55714	9.62857	9.34286	9.02857	8.31429	6.97143	6.58571	5.94286	7.78571	11.0286	8.3
15	27305.N	m	Arc	PMX205	5.91429	6.62857	6.7	6.55714	11.2286	10.5571	6.45714	8.91429	7.61429	11.9286	9.52857			5.62857	7.82857	9.87143	8.7	7.92857	7.84286	7.84286	9.08571	6.94286	9.33	10.4286	8.31182
16	27299.RR	f	WT	H2O														5.27143	7.42857	6.51429	6.31429	10.6286	5.84286	10.4286	8.2	5.95714	7.95714	0	6.77662
17	27302.L	f	WT	H2O														5.57143	6.2	5.44286	5.04286	5.91429	7.57143	9.3	8.85714	9.02857	10.0857	8.48571	7.40909
18	27302.LR	f	WT	H2O	7.28571	8.25714	7.37143	6.52857	8.55714	11.6714	5.4	5.64286	5.35714	6.81429	8.57143			6.35714	7.54286	7.02857	6.88571	8.75714	22.8714	7.18571	8.65714	5.71429	6.91429	11.3	9.01948
19	27304.N	f	WT	H2O	3.97143	4.9	5.4	5.22857	9.27143	8.52857	6.21429	8.17143	5.97143	8.27143	10.5714			5.94286	5.74286	5.74286	5.28571	7.67143	8.45714	7.6	6.24286	4.94286	5.48571	8.21429	6.48442
20	27301.R	m	WT	H2O	4.9	5.35714	4.61429	5.2	9.14286	13.9286	9.2	7.5	6.48571	6.55714	7.52857			5.91429	6.62857	6.7	6.55714	11.2286	10.5571	6.45714	8.91429	7.61429	11.9286	9.52857	8.36623
21	27305.LR	m	WT	H2O	22.0429	5.01429	4.85714	5.11429	9.57143	12.2714	8.67143	8.07143	6.7	6.34286	7.21429
22	27305.LL	m	WT	H2O	3.91429	4.81429	4.65714	4.65714	7.01429	9.37143	6.91429	7.15714	7.31429	9.35714	7.61429
23	27302.N	f	Arc	H2O	5.48571	5.51429	5.38571	5.74286	7.84286	9.67143	8.05714	8.4	6.04286	7.41429	9.68571
24	27308.N	f	Arc	H2O	10.7571	10.3	9.55714	12.1286	7.42857	13.3714	10.1143	8.67143	5.64286	7.77143	8.82857
25	27298.R	m	Arc	H2O	13.1286	7.02857	11.8857	14.0714	11.4	12.8857	7.55714	7.55714	5.52857	6.78571	8.88571
26	27303.LR	m	Arc	H2O	8.48571	6.52857	7.75714	10.0857	12.1571	10.0571	10.2143	8.37143	6.11429	7.62857	8.18571
27	27303.LL	m	Arc	H2O	5.18571	6.07143	5.5	5.98571	12.3286	5.34286	13.2	11.2714	7.6	8.05714	7.57143
28	27303.L	m	Arc	H2O	7.22857	11.5429	7.51429	8.02857	11.4857	8.61429	9.1	10.3	9.2	11.8143	7.21429

## Sheet: Fig S1D-F
						average daily consumption (mL) per week												PMX205 mg per day (X0.02 [dilution was 20ug/mL])											Mouse Weight (kg)											Average daily PMX205 consumption (mg/kg) per week
	mouse ID	Sex	genotype	treatment	Cohort	1	2	3	4	5	6	7	8	9	10	Average	Week:	1	2	3	4	5	6	7	8	9	10	Week:	1	2	3	4	5	6	7	8	9	10	Week:	1	2	3	4	5	6	7	8	9	10
1	27271.LR	f	WT	PMX205	1	5.75	7.1125	10.4571	7.8	11.7429	9.81429	7.07143	6.12857	7.45714	5.9	7.92339		0.115	0.14225	0.209143	0.156	0.234857	0.196286	0.141429	0.122571	0.149143	0.118		0.025	0.0254	0.0251	0.0251	0.0257	0.0245	0.0263	0.026	0.0266	0.0274		4.6	5.60039	8.33238	6.21514	9.13841	8.01166	5.37751	4.71429	5.60687	4.30657
2	27273.N	f	WT	PMX205	1	4.7	7.9125	8.4	6.65714	10.6143	9.84286	8	8.04286	9.85714	7.07143	8.10982		0.094	0.15825	0.168	0.133143	0.212286	0.196857	0.16	0.160857	0.197143	0.141429		0.0284	0.0281	0.0287	0.0282	0.0305	0.0298	0.03	0.031	0.032	0.0318		3.30986	5.63167	5.85366	4.72138	6.96019	6.60594	5.33333	5.18894	6.16071	4.44744
3	27276.LL	f	WT	PMX205	1	4.92667	6.5625	6.74286	5.31429	6.9	8.68571	7.3	7.32857	8.57143	6.27143	6.86035		0.0985333	0.13125	0.134857	0.106286	0.138	0.173714	0.146	0.146571	0.171429	0.125429		0.025	0.0246	0.0264	0.0255	0.0253	0.026	0.0254	0.0255	0.0291	0.027		3.94133	5.33537	5.10823	4.16807	5.45455	6.68132	5.74803	5.7479	5.89102	4.6455
4	27279.LR	f	WT	PMX205	1	5.23667	6.5625	5.74286	5.88571	0	10.4286	11.9571	9.02857	6.1	23.0714	8.40135		0.104733	0.13125	0.114857	0.117714	0	0.208571	0.239143	0.180571	0.122	0.461429		0.0276	0.0262	0.0269	0.0273	0.0288	0.028	0.0286	0.0244	0.0304	0.0281		3.79469	5.00954	4.26978	4.31188	0	7.44898	8.36164	7.40047	4.01316	16.4209
5	27267.R	m	WT	PMX205	1	3.11333	4.09375	6.07143	4.5	6.07143	7.07143	6.45714	5.45714	7.37143	5.84286	5.60499		0.0622667	0.081875	0.121429	0.09	0.121429	0.141429	0.129143	0.109143	0.147429	0.116857		0.0361	0.0357	0.0366	0.0363	0.0375	0.0375	0.0372	0.0377	0.0379	0.0369		1.72484	2.29342	3.31772	2.47934	3.2381	3.77143	3.47158	2.89504	3.88994	3.16686
6	27267.LL	m	WT	PMX205	1	2.69333	4.18125	5.51429	4.88571	6.3	7.88571	6.47143	7.74286	7.51429	6.17143	5.93603		0.0538667	0.083625	0.110286	0.0977143	0.126	0.157714	0.129429	0.154857	0.150286	0.123429		0.036	0.0346	0.0352	0.0358	0.037	0.0378	0.0384	0.0385	0.0392	0.0383		1.4963	2.41691	3.13312	2.72945	3.40541	4.17234	3.37054	4.02226	3.83382	3.22268
7	27272.R	m	WT	PMX205	1	3.17333	4.95	6	6.04286	8.34286	10.3571	10.3286	8.62857	11.0429	7.21429	7.60805		0.0634667	0.099	0.12	0.120857	0.166857	0.207143	0.206571	0.172571	0.220857	0.144286		0.0334	0.0332	0.0351	0.0348	0.0352	0.0352	0.0355	0.0366	0.0363	0.0362		1.9002	2.98193	3.4188	3.47291	4.74026	5.88474	5.81891	4.71507	6.08422	3.98579
8	27272.LR	m	WT	PMX205	1	4.32	6.825	9.1	7.14286	0	0	10.1143	9.5	12.2571	9.3	6.85593		0.0864	0.1365	0.182	0.142857	0	0	0.202286	0.19	0.245143	0.186		0.0316	0.0331	0.0331	0.0336	0.0331	0.0345	0.0336	0.0356	0.0352	0.0354		2.73418	4.12387	5.49849	4.2517	0	0	6.02041	5.33708	6.96429	5.25424
9	27278.L	m	WT	PMX205	1	5.1	6.4125	9.41429	8.67143	11.2429	8.54286	7.98571	7.72857	9.45714	6.62857	8.11839		0.102	0.12825	0.188286	0.173429	0.224857	0.170857	0.159714	0.154571	0.189143	0.132571		0.0333	0.0335	0.0338	0.034	0.034	0.0341	0.0336	0.0353	0.0357	0.0359		3.06306	3.82836	5.57058	5.10084	6.61345	5.01047	4.7534	4.37879	5.29812	3.6928
10	27274.R	f	Arctic+/-	PMX205	1	3.18	5.0875	5.64286	4.62857	6.72857	7.65714	6.45714	6.14286	8.8	6.38571	6.07104		0.0636	0.10175	0.112857	0.0925714	0.134571	0.153143	0.129143	0.122857	0.176	0.127714		0.025	0.0234	0.0242	0.0247	0.0262	0.0257	0.0248	0.0268	0.0259	0.0267		2.544	4.34829	4.66352	3.74783	5.13631	5.95887	5.20737	4.58422	6.79537	4.78331
11	27279.L	f	Arctic+/-	PMX205	1	2.60667	4.425	5.31429	4.31429	6.34286	8.54286	7.45714	8.35714	8.6	6.34286	6.23031		0.0521333	0.0885	0.106286	0.0862857	0.126857	0.170857	0.149143	0.167143	0.172	0.126857		0.021	0.0221	0.023	0.0232	0.0237	0.0235	0.0232	0.0238	0.0237	0.0245		2.48254	4.00452	4.62112	3.71921	5.35262	7.27052	6.42857	7.02281	7.25738	5.17784
12	27285.N	f	Arctic+/-	PMX205	1	2.58667	4.6375	6.37143	4.75714	6.78571	9.38571	7.34286	6.67143	8.91429	6.75714	6.42099		0.0517333	0.09275	0.127429	0.0951429	0.135714	0.187714	0.146857	0.133429	0.178286	0.135143		0.0223	0.022	0.023	0.0234	0.0235	0.0234	0.0232	0.0246	0.0238	0.024		2.31988	4.21591	5.54037	4.06593	5.77508	8.02198	6.33005	5.42393	7.491	5.63095
13	27273.LR	f	WT	H2O	1	5.25	4.95	7.77143	7.54286	9.62857	8.67143	8	7.6	8.57143	7.98571	7.59714		0.105	0.099	0.155429	0.150857	0.192571	0.173429	0.16	0.152	0.171429	0.159714		0.0287	0.0288	0.0308	0.0305	0.0317	0.032	0.0325	0.0338	0.0328	0.0338		3.65854	3.4375	5.04638	4.94614	6.07481	5.41964	4.92308	4.49704	5.22648	4.72527
14	27274.N	f	WT	H2O	1	3.49	5.86875	6.2	5.81429	6.01429	8.27143	7.74286	6.75714	7.85714	7.38571	6.54016		0.0698	0.117375	0.124	0.116286	0.120286	0.165429	0.154857	0.135143	0.157143	0.147714		0.029	0.0262	0.0292	0.0298	0.031	0.0307	0.0325	0.033	0.033	0.031		2.4069	4.47996	4.24658	3.90221	3.88018	5.38855	4.76484	4.09524	4.7619	4.76498
15	27276.LR	f	WT	H2O	1	3.22333	5.1125	6.01429	5.41429	5.9	8.22857	6.68571	6.02857	10.6857	7.02857	6.43215		0.0644667	0.10225	0.120286	0.108286	0.118	0.164571	0.133714	0.120571	0.213714	0.140571		0.0291	0.0291	0.028	0.0296	0.0295	0.0309	0.0304	0.0303	0.0323	0.031		2.21535	3.51375	4.29592	3.6583	4	5.32594	4.3985	3.97926	6.61654	4.53456
16	27279.N	f	WT	H2O	1	3.09	5.475	6.51429	7.31429	7.62857	11.6714	10.8286	13.3286	14.0143	22.5286	10.2394		0.0618	0.1095	0.130286	0.146286	0.152571	0.233429	0.216571	0.266571	0.280286	0.450571		0.0278	0.0244	0.026	0.0273	0.0271	0.0284	0.0281	0.0295	0.0269	0.0284		2.22302	4.4877	5.01099	5.35845	5.62994	8.21932	7.70717	9.03632	10.4195	15.8652
17	27267.N	m	WT	H2O	1	3.30333	5.03125	5.54286	5.05714	5.64286	11.2714	8.2	8.07143	9.9	8.15714	7.01774		0.0660667	0.100625	0.110857	0.101143	0.112857	0.225429	0.164	0.161429	0.198	0.163143		0.0357	0.0344	0.0351	0.0355	0.0365	0.0374	0.0376	0.0378	0.0384	0.0375		1.85061	2.92515	3.15832	2.84909	3.09198	6.0275	4.3617	4.2706	5.15625	4.35048
18	27267.L	m	WT	H2O	1	2.72	4.3875	5.21429	4.34286	5.31429	9.07143	6.82857	5.58571	7.3	6.78571	5.75504		0.0544	0.08775	0.104286	0.0868571	0.106286	0.181429	0.136571	0.111714	0.146	0.135714		0.0337	0.0335	0.0346	0.0357	0.0362	0.0367	0.0371	0.0375	0.0377	0.0378		1.61424	2.6194	3.01404	2.43297	2.93607	4.94356	3.68117	2.97905	3.87268	3.59033
19	27272.N	m	WT	H2O	1	2.76333	4.7125	5.02857	4.12857	5.31429	8.25714	7.58571	7.3	7.88571	6.48571	5.94615		0.0552667	0.09425	0.100571	0.0825714	0.106286	0.165143	0.151714	0.146	0.157714	0.129714		0.0346	0.0347	0.0361	0.0365	0.0371	0.0381	0.0382	0.0398	0.0398	0.0388		1.5973	2.71614	2.78591	2.26223	2.86484	4.33446	3.97158	3.66834	3.96267	3.34315
20	27278.N	m	WT	H2O	1	3.16667	4.6125	6.31429	5.12857	6.5	12.4714	7.12857	5.88571	12.2429	8.18571	7.16363		0.0633333	0.09225	0.126286	0.102571	0.13	0.249429	0.142571	0.117714	0.244857	0.163714		0.0324	0.031	0.0312	0.0315	0.0322	0.0337	0.0323	0.0338	0.0345	0.029		1.95473	2.97581	4.04762	3.25624	4.03727	7.40144	4.41398	3.48267	7.09731	5.64532
21	27282.N	m	WT	H2O	1	3.39667	5.19375	6.85714	5.35714	6.95714	7.35714	6.44286	5.87143	9.08571	6.81429	6.33333		0.0679333	0.103875	0.137143	0.107143	0.139143	0.147143	0.128857	0.117429	0.181714	0.136286		0.0316	0.0311	0.0315	0.0322	0.033	0.0337	0.0335	0.0332	0.034	0.0337		2.14979	3.34003	4.35374	3.32742	4.21645	4.36626	3.84648	3.53701	5.34454	4.04409
22	27271.N	f	Arctic+/-	H2O	1	2.65667	4.175	5.05714	4.81429	5.7	7.78571	6.41429	10.2143	6.68571	7.37143	6.08745		0.0531333	0.0835	0.101143	0.0962857	0.114	0.155714	0.128286	0.204286	0.133714	0.147429		0.0212	0.0223	0.0231	0.0234	0.0235	0.0229	0.0228	0.0234	0.0247	0.0237		2.50629	3.74439	4.37848	4.11477	4.85106	6.79975	5.62657	8.73016	5.41353	6.22061
23	27274.LR	f	Arctic+/-	H2O	1	3.64	4.63125	5.8	5.14286	5.7	8.85714	7.65714	6.78571	11.6857	7.91429	6.78141		0.0728	0.092625	0.116	0.102857	0.114	0.177143	0.153143	0.135714	0.233714	0.158286		0.0232	0.0232	0.0243	0.0247	0.0252	0.025	0.0251	0.0255	0.0254	0.0271		3.13793	3.99246	4.77366	4.16426	4.52381	7.08571	6.10131	5.32213	9.20135	5.8408
24	27279.R	f	Arctic+/-	H2O	1	2.24	3.74375	4.21429	4.02857	4.77143	7.6	6.18571	5.64286	8.94286	6	5.33695		0.0448	0.074875	0.0842857	0.0805714	0.0954286	0.152	0.123714	0.112857	0.178857	0.12		0.0204	0.0207	0.0213	0.0215	0.0223	0.0229	0.0242	0.0233	0.0233	0.0234		2.19608	3.61715	3.95708	3.74751	4.27931	6.63755	5.11216	4.84365	7.67627	5.12821
25	27278.R	m	Arc	H2O	1	2.59	4.0625	5.21429	4.21429	4.57143	7.78571	6.25714	5.88571	8.15714	6.27143	5.50096		0.0518	0.08125	0.104286	0.0842857	0.0914286	0.155714	0.125143	0.117714	0.163143	0.125429		0.0284	0.029	0.029	0.0296	0.0306	0.0318	0.0317	0.0319	0.0329	0.0333		1.82394	2.80172	3.59606	2.84749	2.98786	4.89668	3.94772	3.6901	4.95875	3.76662
26	27284.R	m	Arc	H2O	1	3.12667	4.375	6.42857	5.62857	6.38571	10.7714	9.58571	8.04286	9.28571	8.01429	7.16445		0.0625333	0.0875	0.128571	0.112571	0.127714	0.215429	0.191714	0.160857	0.185714	0.160286		0.0285	0.029	0.0297	0.0301	0.0302	0.0317	0.0325	0.032	0.0319	0.0321		2.19415	3.01724	4.329	3.73991	4.22895	6.79585	5.8989	5.02679	5.82176	4.99332
1	27287.L	f	WT	PMX205	2	6.85714	9.47143	8.31429	7.6	6.65714	6.65714	11.8714	8.65	4.21429	8.6	7.88929		0.137143	0.189429	0.166286	0.152	0.133143	0.133143	0.237429	0.173	0.0842857	0.172		0.0212	0.022	0.0236	0.0225	0.0221	0.0225	0.0223	0.0224	0.023	0.0226		6.469	8.61039	7.046	6.75556	6.02456	5.91746	10.647	7.72321	3.6646	7.61062
2	27290.LLR	f	WT	PMX205	2	5.8	8.05714	7.34286	7.94286	6.27143	7.42857	7.07143	11.3143	8.1	8.97143	7.83		0.116	0.161143	0.146857	0.158857	0.125429	0.148571	0.141429	0.226286	0.162	0.179429		0.0246	0.0235	0.0253	0.0254	0.0258	0.0252	0.0255	0.0258	0.0293	0.027		4.71545	6.85714	5.80463	6.25422	4.86157	5.89569	5.54622	8.77076	5.52901	6.6455
3	27292.N	f	WT	PMX205	2	4.85714	6.68571	7.2	8.48571	5.51429	7.07143	5.55714	6.45714	4.92857	7.51429	6.42714		0.0971429	0.133714	0.144	0.169714	0.110286	0.141429	0.111143	0.129143	0.0985714	0.150286		0.0247	0.0233	0.0242	0.0253	0.0253	0.026	0.0259	0.0262	0.0273	0.0273		3.93291	5.73881	5.95041	6.70807	4.35912	5.43956	4.29123	4.92912	3.61068	5.50497
4	27295.R	f	WT	PMX205	2	4.77143	5.55714	7.12857	6.91429	5.64286	6.75714	4.94286	5.77143	4.3	6.55714	5.83429		0.0954286	0.111143	0.142571	0.138286	0.112857	0.135143	0.0988571	0.115429	0.086	0.131143		0.0328	0.0305	0.0314	0.0323	0.0334	0.0339	0.0343	0.0343	0.0345	0.0342		2.90941	3.64403	4.54049	4.28129	3.37896	3.98651	2.88213	3.36526	2.49275	3.83459
5	27289.RR	m	WT	PMX205	2	5.18571	6.42857	8.08571	8.78571	6.14286	7.72857	6.14286	6.24286	5.94286	7.35714	6.80429		0.103714	0.128571	0.161714	0.175714	0.122857	0.154571	0.122857	0.124857	0.118857	0.147143		0.0382	0.036	0.036	0.0384	0.0386	0.0387	0.0392	0.0402	0.04	0.0417		2.71503	3.57143	4.49206	4.57589	3.18283	3.99409	3.13411	3.1059	2.97143	3.52861
6	27291.R	m	WT	PMX205	2	6.71429	6.44286	7.54286	6.85714	4.9	6.67143	5.22857	6.4	5.17143	6.55714	6.24857		0.134286	0.128857	0.150857	0.137143	0.098	0.133429	0.104571	0.128	0.103429	0.131143		0.0387	0.036	0.0353	0.0382	0.0389	0.0373	0.0391	0.0394	0.0404	0.0414		3.46992	3.57937	4.27357	3.59013	2.51928	3.57717	2.67446	3.24873	2.56011	3.1677
7	27291.LR	m	WT	PMX205	2	5.1	5.84286	6.62857	6.9	5.31429	6.11429	5.22857	8.08571	6.61429	6.81429	6.26429		0.102	0.116857	0.132571	0.138	0.106286	0.122286	0.104571	0.161714	0.132286	0.136286		0.0328	0.0301	0.0308	0.031	0.0308	0.0311	0.0316	0.0318	0.0321	0.0324		3.10976	3.8823	4.30427	4.45161	3.45083	3.93202	3.30922	5.08535	4.12105	4.20635
8	27294.L	m	WT	PMX205	2	8.51429	9.31429	10.4286	7.92143	9.92857	6.37143	8.34286	12.1571	8.81429	9.38571	9.11786		0.170286	0.186286	0.208571	0.158429	0.198571	0.127429	0.166857	0.243143	0.176286	0.187714		0.0306	0.0323	0.0327	0.0344	0.034	0.0351	0.0358	0.0365	0.0367	0.0389		5.56489	5.76736	6.37833	4.60548	5.84034	3.63044	4.66081	6.66145	4.80343	4.82556
9	27290.L	f	Arc	PMX205	2	5.64286	6.92857	7.22857	7.31429	5.85714	6.34286	10.3143	13.5714	6.85714	8.84286	7.89		0.112857	0.138571	0.144571	0.146286	0.117143	0.126857	0.206286	0.271429	0.137143	0.176857		0.021	0.0224	0.0222	0.023	0.0233	0.0223	0.023	0.0232	0.0219	0.023		5.37415	6.18622	6.51223	6.36025	5.02759	5.68866	8.96894	11.6995	6.26223	7.68944
10	27292.LR	f	Arc	PMX205	2	4.64286	5.67143	5.55714	5.08571	5.05714	5.94286	5.41429	7.04286	7.12857	7.12857	5.86714		0.0928571	0.113429	0.111143	0.101714	0.101143	0.118857	0.108286	0.140857	0.142571	0.142571		0.0255	0.0244	0.0258	0.0255	0.0265	0.0266	0.0279	0.027	0.0275	0.0281		3.64146	4.64871	4.30786	3.9888	3.81671	4.46831	3.88121	5.21693	5.18442	5.07372
11	27293.R	f	Arc	PMX205	2	5.84286	7.11429	8.57143	8.52857	6.65714	8.27143	6.17143	5.65714	5.08571	7.58571	6.94857		0.116857	0.142286	0.171429	0.170571	0.133143	0.165429	0.123429	0.113143	0.101714	0.151714		0.0235	0.0235	0.0239	0.0249	0.024	0.0233	0.0234	0.023	0.0235	0.0238		4.97264	6.05471	7.17274	6.85026	5.54762	7.09994	5.27473	4.91925	4.32827	6.37455
12	27286.R	m	Arc	PMX205	2	5.81429	8.14286	9	9.2	8.21429	8.92857	6.7	6.45714	5.77143	7.48571	7.57143		0.116286	0.162857	0.18	0.184	0.164286	0.178571	0.134	0.129143	0.115429	0.149714		0.029	0.0285	0.0286	0.0293	0.0291	0.0286	0.0294	0.0295	0.0299	0.0305		4.00985	5.71429	6.29371	6.27986	5.64556	6.24376	4.55782	4.37772	3.86049	4.90867
13	27289.LR	m	Arc	PMX205	2	5.52857	7.44286	8.08571	9.08571	7.45714	8.57143	5.8	5.11429	4.54286	6.87143	6.85		0.110571	0.148857	0.161714	0.181714	0.149143	0.171429	0.116	0.102286	0.0908571	0.137429		0.0303	0.0309	0.032	0.0307	0.0315	0.0321	0.0324	0.0329	0.0336	0.0349		3.64922	4.81738	5.05357	5.91903	4.73469	5.34045	3.58025	3.10899	2.70408	3.93778
14	27294.LR	m	Arc	PMX205	2	7.11429	9.55714	9.62857	9.34286	9.02857	8.31429	6.97143	6.58571	5.94286	7.78571	8.02714		0.142286	0.191143	0.192571	0.186857	0.180571	0.166286	0.139429	0.131714	0.118857	0.155714		0.0311	0.0325	0.0325	0.0316	0.0297	0.0318	0.0322	0.0318	0.0321	0.0324		4.5751	5.88132	5.92527	5.9132	6.07985	5.22911	4.33008	4.14196	3.70271	4.806
15	27294.LL	m	Arc	PMX205	2	5.62857	7.82857	9.87143	8.7	7.92857	7.84286	7.84286	9.08571	6.94286	9.33	8.10014		0.112571	0.156571	0.197429	0.174	0.158571	0.156857	0.156857	0.181714	0.138857	0.1866		0.0284	0.0285	0.0287	0.0281	0.0262	0.0279	0.0274	0.028	0.0292	0.0288		3.96378	5.49373	6.87904	6.19217	6.05234	5.62212	5.72471	6.4898	4.75538	6.47917
16	27287.N	f	WT	H2O	2	6.28571	7.02857	7.25714	6.3	6.68571	8.2	0	7.95	6.31429	7.48571	6.35071		0.125714	0.140571	0.145143	0.126	0.133714	0.164	0	0.159	0.126286	0.149714		0.0228	0.0233	0.0238	0.0237	0.0234	0.0238	0.0241	0.0244	0.0249	0.0251		5.51378	6.03311	6.09844	5.31646	5.71429	6.89076	0	6.51639	5.07172	5.96471
17	27290.R	f	WT	H2O	2	6.75714	6.6	7.72857	7.18571	5.94286	6.35714	7.65714	10.2	4.41429	9.27143	7.21143		0.135143	0.132	0.154571	0.143714	0.118857	0.127143	0.153143	0.204	0.0882857	0.185429		0.028	0.0249	0.0268	0.0266	0.0265	0.0265	0.0269	0.0276	0.0276	0.0275		4.82653	5.3012	5.76759	5.40279	4.48518	4.79784	5.69304	7.3913	3.19876	6.74286
18	27293.LR	f	WT	H2O	2	6.71429	7.28571	8.95714	7.5	5.2	6.62857	6.57143	6.4	5.38571	8.35714	6.9		0.134286	0.145714	0.179143	0.15	0.104	0.132571	0.131429	0.128	0.107714	0.167143		0.0213	0.0218	0.023	0.0227	0.0216	0.0229	0.0229	0.0228	0.0223	0.0229		6.30449	6.68414	7.78882	6.60793	4.81481	5.78915	5.73924	5.61404	4.83024	7.29881
19	27286.N	m	WT	H2O	2	6.9	5.61429	7.35714	6.41429	4.91429	5.42857	5.51429	5.41429	5.15714	7.14286	5.98571		0.138	0.112286	0.147143	0.128286	0.0982857	0.108571	0.110286	0.108286	0.103143	0.142857		0.0302	0.0301	0.0309	0.0303	0.0304	0.0311	0.032	0.0322	0.032	0.0331		4.56954	3.73042	4.7619	4.23385	3.23308	3.49104	3.44643	3.36291	3.22321	4.31593
20	27289.LL	m	WT	H2O	2	9.75714	8.92857	12.5571	6.4	6.65714	5.7	5.21429	4.7	4.7	6.3	7.09143		0.195143	0.178571	0.251143	0.128	0.133143	0.114	0.104286	0.094	0.094	0.126		0.0361	0.034	0.0352	0.0343	0.0348	0.0359	0.0368	0.0375	0.0382	0.0399		5.40562	5.2521	7.13474	3.73178	3.82594	3.17549	2.83385	2.50667	2.46073	3.15789
21	27291.L	m	WT	H2O	2	4.67143	6.04286	8.9	2.27143	9.72857	7.47143	5.85714	6.12857	4.68571	6.91429	6.26714		0.0934286	0.120857	0.178	0.0454286	0.194571	0.149429	0.117143	0.122571	0.0937143	0.138286		0.0378	0.0365	0.0366	0.037	0.0371	0.0384	0.0383	0.039	0.04	0.0398		2.47166	3.31115	4.86339	1.2278	5.24451	3.89137	3.05856	3.14286	2.34286	3.47452
22	27294.N	m	WT	H2O	2	5.2	6.37143	11.3714	10.1714	12.0143	7.5	7.02857	9.81429	6.85714	7.37143	8.37		0.104	0.127429	0.227429	0.203429	0.240286	0.15	0.140571	0.196286	0.137143	0.147429		0.035	0.0338	0.0356	0.0362	0.0361	0.0374	0.0378	0.0379	0.0384	0.0399		2.97143	3.77008	6.38844	5.61957	6.65611	4.0107	3.71882	5.17904	3.57143	3.69495
23	27293.L	f	Arc	H2O	2	5.74286	6.72857	13.7	9.12857	13.7571	8.72857	9.97143	11.7143	8.08571	8.3	9.58571		0.114857	0.134571	0.274	0.182571	0.275143	0.174571	0.199429	0.234286	0.161714	0.166		0.0248	0.0255	0.0271	0.0278	0.0278	0.0288	0.0299	0.0305	0.0305	0.0321		4.63134	5.27731	10.1107	6.56732	9.89723	6.06151	6.66985	7.6815	5.30211	5.17134
24	27295.L	f	Arc	H2O	2	8.04286	12.2429	8.51429	7.88571	6.11429	6.58571	7.87143	7.55714	6.98571	7.37143	7.91714		0.160857	0.244857	0.170286	0.157714	0.122286	0.131714	0.157429	0.151143	0.139714	0.147429		0.035	0.0354	0.0366	0.0393	0.04	0.0398	0.0397	0.0404	0.0375	0.0373		4.59592	6.91687	4.65262	4.01309	3.05714	3.3094	3.96546	3.74116	3.72571	3.95251
25	27297.N	f	Arc	H2O	2	8.32857	9.4	9.57143	8.91429	7.42857	7.64286	10.1857	13.2		9.57143	9.36032		0.166571	0.188	0.191429	0.178286	0.148571	0.152857	0.203714	0.264	0	0.191429		0.0215	0.022	0.0228	0.0231	0.023	0.0232	0.0227	0.0231	0.022	0.024		7.74751	8.54545	8.39599	7.718	6.45963	6.58867	8.9742	11.4286	0	7.97619
26	27286.L	m	Arc	H2O	2	6.84286	8.7	8.2	8.58571	6.08571	6.61429	8	6.94286		7.4	7.48571		0.136857	0.174	0.164	0.171714	0.121714	0.132286	0.16	0.138857	0	0.148		0.0304	0.0324	0.0333	0.0336	0.034	0.0349	0.036	0.0359	0.0357	0.0358		4.50188	5.37037	4.92492	5.11054	3.57983	3.79042	4.44444	3.86789	0	4.13408
27	27291.N	m	Arc	H2O	2	5.57143	6.84286	8.15714	7.28571	6.55714	7.55714	5.8	5.98571		12.4143	7.35238		0.111429	0.136857	0.163143	0.145714	0.131143	0.151143	0.116	0.119714	0	0.248286		0.0271	0.0277	0.0274	0.0279	0.0276	0.0284	0.029	0.0271	0.0262	0.0274		4.11176	4.94069	5.95412	5.22273	4.75155	5.32193	4	4.4175	0	9.06152
28	27294.R	m	Arc	H2O	2	5.82857	7.21429	9.38571	8.64286	7	8.68571	6.94286	7.38571		7.54286	7.6254		0.116571	0.144286	0.187714	0.172857	0.14	0.173714	0.138857	0.147714	0	0.150857		0.0274	0.0279	0.0296	0.0287	0.0293	0.0293	0.0318	0.0313	0.0312	0.031		4.25443	5.17153	6.3417	6.0229	4.77816	5.92882	4.36658	4.71931	0	4.86636
	27299.N	f	WT	PMX205	3	12.5714	10.9	12.1571	14.1143	12.6571	9.58571	5.1	5.3	5.67143	6.67143	9.47286		0.251429	0.218	0.243143	0.282286	0.253143	0.191714	0.102	0.106	0.113429	0.133429		0.0247	0.0249	0.0229	0.021	0.023	0.0245	0.0249	0.0268	0.0265	0.0275		10.1793	8.75502	10.6176	13.4422	11.0062	7.82507	4.09639	3.95522	4.28032	4.85195
	27302.R	f	WT	PMX205	3	7.68571	9.07143	7.31429	9.47143	12.7429	11.7143	4.31429	4.6	4.35714	8.57143	7.98429		0.153714	0.181429	0.146286	0.189429	0.254857	0.234286	0.0862857	0.092	0.0871429	0.171429		0.0273	0.026	0.0267	0.028	0.028	0.0283	0.0288	0.029	0.0288	0.0284		5.63056	6.97802	5.47887	6.76531	9.10204	8.27865	2.99603	3.17241	3.02579	6.03622
	27304.R	f	WT	PMX205	3	5.42857	7.42857	8	8.38571	7.84286	7.08571	5.61429	6.64286	5.28571	7	6.87143		0.108571	0.148571	0.16	0.167714	0.156857	0.141714	0.112286	0.132857	0.105714	0.14		0.0324	0.0301	0.0316	0.0327	0.0328	0.0325	0.0338	0.0336	0.0357	0.0346		3.35097	4.93593	5.06329	5.12888	4.78223	4.36044	3.32206	3.95408	2.96118	4.04624
	27304.LR	f	WT	PMX205	3	5.82857	7.27143	6.54286	6.91429	7.24286	6.77143	9.52857	7.08571	6.21429	8.85714	7.22571		0.116571	0.145429	0.130857	0.138286	0.144857	0.135429	0.190571	0.141714	0.124286	0.177143		0.031	0.0299	0.0301	0.0311	0.0308	0.0322	0.0327	0.0324	0.0338	0.0355		3.76037	4.86383	4.34741	4.44649	4.70315	4.20586	5.82787	4.3739	3.67709	4.98994
	27308.L	f	WT	PMX205	3	5.22857	6.5	5.38571	5.61429	6.37143	6.91429	5.8	7.12857	6.01429	9.14286	6.41		0.104571	0.13	0.107714	0.112286	0.127429	0.138286	0.116	0.142571	0.120286	0.182857		0.0302	0.0299	0.0312	0.0321	0.0325	0.0319	0.0325	0.0333	0.0333	0.0344		3.46263	4.34783	3.45238	3.498	3.92088	4.33498	3.56923	4.28142	3.61218	5.31561
	27301.N	m	WT	PMX205	3	6.82857	7.84286	7.61429	7.8	6.51429	9.14286	6.97143	8.71429	10.6429	11.9714	8.40429		0.136571	0.156857	0.152286	0.156	0.130286	0.182857	0.139429	0.174286	0.212857	0.239429		0.0328	0.0336	0.0351	0.0367	0.0372	0.0361	0.0369	0.0377	0.0378	0.0389		4.16376	4.66837	4.33862	4.25068	3.5023	5.06529	3.77855	4.62296	5.63114	6.15498
	27301.L	m	WT	PMX205	3	5.87143	7.08571	6.58571	7.27143	7.1	7.45714	4.04286	4.52857	3.97143	4.98571	5.89		0.117429	0.141714	0.131714	0.145429	0.142	0.149143	0.0808571	0.0905714	0.0794286	0.0997143		0.0354	0.0349	0.0347	0.0358	0.0364	0.0353	0.0361	0.0372	0.0386	0.0397		3.31719	4.06058	3.7958	4.06225	3.9011	4.22501	2.23981	2.43472	2.05774	2.51169
	27305.R	m	WT	PMX205	3	9.92857	10.8571	11.0571	11.5571	12.8286	12.5429	5.08571	5.51429	5.08571	5.88571	9.03429		0.198571	0.217143	0.221143	0.231143	0.256571	0.250857	0.101714	0.110286	0.101714	0.117714		0.0381	0.0368	0.035	0.0374	0.0377	0.0379	0.0392	0.0395	0.0405	0.0413		5.21185	5.90062	6.31837	6.18029	6.80561	6.61892	2.59475	2.79204	2.51146	2.85022
	27304.L	f	Arc	PMX205	3	10.5429	9.68571	12.1	12.2	11.3	9.94286	4.51429	5.18571	4.44286	4.72857	8.46429		0.210857	0.193714	0.242	0.244	0.226	0.198857	0.0902857	0.103714	0.0888571	0.0945714		0.0255	0.0234	0.0215	0.0236	0.0223	0.0254	0.0254	0.026	0.0268	0.0274		8.26891	8.27839	11.2558	10.339	10.1345	7.82902	3.55456	3.98901	3.31557	3.45151
	27308.R	f	Arc	PMX205	3	6.58571	6.42857	5.64286	6.1	12.5429	8.7	7	6.32857	5.78571	6.27143	7.13857		0.131714	0.128571	0.112857	0.122	0.250857	0.174	0.14	0.126571	0.115714	0.125429		0.0251	0.0244	0.0243	0.0257	0.0248	0.0247	0.0233	0.0252	0.0252	0.0255		5.24758	5.26932	4.64433	4.74708	10.1152	7.04453	6.00858	5.02268	4.59184	4.91877
	27298.N	m	Arc	PMX205	3	5.27143	7.42857	6.51429	6.31429	10.6286	5.84286	10.4286	8.2	5.95714	7.95714	7.45429		0.105429	0.148571	0.130286	0.126286	0.212571	0.116857	0.208571	0.164	0.119143	0.159143		0.0284	0.0303	0.0319	0.0328	0.034	0.0344	0.034	0.0346	0.0344	0.0362		3.71227	4.90335	4.08419	3.85017	6.2521	3.39701	6.13445	4.73988	3.46346	4.39621
	27298.L	m	Arc	PMX205	3	5.57143	6.2	5.44286	5.04286	5.91429	7.57143	9.3	8.85714	9.02857	10.0857	7.30143		0.111429	0.124	0.108857	0.100857	0.118286	0.151429	0.186	0.177143	0.180571	0.201714		0.0273	0.0278	0.0285	0.0284	0.0284	0.0286	0.0292	0.0294	0.0301	0.0305		4.08163	4.46043	3.81955	3.55131	4.16499	5.29471	6.36986	6.02527	5.99905	6.61358
	27303.N	m	Arc	PMX205	3	6.35714	7.54286	7.02857	6.88571	8.75714	22.8714	7.18571	8.65714	5.71429	6.91429	8.79143		0.127143	0.150857	0.140571	0.137714	0.175143	0.457429	0.143714	0.173143	0.114286	0.138286		0.0288	0.0286	0.0293	0.0292	0.0293	0.0297	0.0307	0.0305	0.0325	0.032		4.41468	5.27473	4.79766	4.71624	5.97757	15.4016	4.68125	5.67681	3.51648	4.32143
	27303.R	m	Arc	PMX205	3	5.94286	5.74286	5.74286	5.28571	7.67143	8.45714	7.6	6.24286	4.94286	5.48571	6.31143		0.118857	0.114857	0.114857	0.105714	0.153429	0.169143	0.152	0.124857	0.0988571	0.109714		0.0307	0.0311	0.0327	0.0328	0.0322	0.0331	0.033	0.033	0.0337	0.0336		3.87157	3.69316	3.51245	3.223	4.76486	5.11006	4.60606	3.78355	2.93345	3.26531
	27305.N	m	Arc	PMX205	3	5.91429	6.62857	6.7	6.55714	11.2286	10.5571	6.45714	8.91429	7.61429	11.9286	8.25		0.118286	0.132571	0.134	0.131143	0.224571	0.211143	0.129143	0.178286	0.152286	0.238571		0.028	0.0286	0.0301	0.03	0.0283	0.0275	0.0273	0.0278	0.0285	0.0283		4.22449	4.63536	4.45183	4.37143	7.93539	7.67792	4.73051	6.41316	5.34336	8.43009
	27299.RR	f	WT	H2O	3													0	0	0	0	0	0	0	0	0	0
	27302.L	f	WT	H2O	3													0	0	0	0	0	0	0	0	0	0
	27302.LR	f	WT	H2O	3	7.28571	8.25714	7.37143	6.52857	8.55714	11.6714	5.4	5.64286	5.35714	6.81429	7.28857		0.145714	0.165143	0.147429	0.130571	0.171143	0.233429	0.108	0.112857	0.107143	0.136286		0.0257	0.025	0.0252	0.0257	0.0261	0.026	0.0257	0.0265	0.0268	0.027
	27304.N	f	WT	H2O	3	3.97143	4.9	5.4	5.22857	9.27143	8.52857	6.21429	8.17143	5.97143	8.27143	6.59286		0.0794286	0.098	0.108	0.104571	0.185429	0.170571	0.124286	0.163429	0.119429	0.165429		0.0279	0.0259	0.0271	0.0271	0.0277	0.0288	0.0276	0.0272	0.0265	0.0264		2.8469	3.78378	3.98524	3.85872	6.69417	5.92262	4.50311	6.0084	4.50674	6.26623
	27301.R	m	WT	H2O	3	4.9	5.35714	4.61429	5.2	9.14286	13.9286	9.2	7.5	6.48571	6.55714	7.28857		0.098	0.107143	0.0922857	0.104	0.182857	0.278571	0.184	0.15	0.129714	0.131143		0.0322	0.0318	0.0324	0.0331	0.033	0.0338	0.0321	0.0345	0.0356	0.0355		3.04348	3.36927	2.84832	3.14199	5.54113	8.24176	5.73209	4.34783	3.64366	3.69416
	27305.LR	m	WT	H2O	3	22.0429	5.01429	4.85714	5.11429	9.57143	12.2714	8.67143	8.07143	6.7	6.34286	8.86571		0.440857	0.100286	0.0971429	0.102286	0.191429	0.245429	0.173429	0.161429	0.134	0.126857		0.0382	0.0377	0.0386	0.0405	0.0426	0.0419	0.0435	0.0438	0.0445	0.0453		11.5408	2.6601	2.51665	2.52557	4.49363	5.85748	3.98686	3.68558	3.01124	2.80038
	27305.LL	m	WT	H2O	3	3.91429	4.81429	4.65714	4.65714	7.01429	9.37143	6.91429	7.15714	7.31429	9.35714	6.51714		0.0782857	0.0962857	0.0931429	0.0931429	0.140286	0.187429	0.138286	0.143143	0.146286	0.187143		0.034	0.0329	0.0333	0.0344	0.0349	0.0351	0.036	0.0358	0.0357	0.0363		2.30252	2.92662	2.79708	2.70764	4.01965	5.33985	3.84127	3.9984	4.09764	5.15545
	27302.N	f	Arc	H2O	3	5.48571	5.51429	5.38571	5.74286	7.84286	9.67143	8.05714	8.4	6.04286	7.41429	6.95571		0.109714	0.110286	0.107714	0.114857	0.156857	0.193429	0.161143	0.168	0.120857	0.148286		0.024	0.0237	0.0236	0.0244	0.0245	0.0247	0.0243	0.0243	0.0246	0.0246		4.57143	4.65341	4.56416	4.70726	6.40233	7.83112	6.63139	6.91358	4.91289	6.02787
	27308.N	f	Arc	H2O	3	10.7571	10.3	9.55714	12.1286	7.42857	13.3714	10.1143	8.67143	5.64286	7.77143	9.57429		0.215143	0.206	0.191143	0.242571	0.148571	0.267429	0.202286	0.173429	0.112857	0.155429		0.0255	0.0253	0.0247	0.0252	0.0255	0.0249	0.0248	0.0255	0.0258	0.0253		8.43697	8.14229	7.73858	9.62585	5.82633	10.7401	8.15668	6.80112	4.37431	6.14342
	27298.R	m	Arc	H2O	3	13.1286	7.02857	11.8857	14.0714	11.4	12.8857	7.55714	7.55714	5.52857	6.78571	9.78286		0.262571	0.140571	0.237714	0.281429	0.228	0.257714	0.151143	0.151143	0.110571	0.135714		0.0294	0.0305	0.031	0.0279	0.0279	0.0306	0.0309	0.0314	0.0309	0.0316		8.931	4.6089	7.6682	10.087	8.17204	8.42204	4.89135	4.81347	3.57836	4.29476
	27303.LR	m	Arc	H2O	3	8.48571	6.52857	7.75714	10.0857	12.1571	10.0571	10.2143	8.37143	6.11429	7.62857	8.74		0.169714	0.130571	0.155143	0.201714	0.243143	0.201143	0.204286	0.167429	0.122286	0.152571		0.0307	0.0299	0.0301	0.0302	0.0311	0.03	0.0308	0.0308	0.0305	0.0296		5.52815	4.36694	5.15425	6.67928	7.8181	6.70476	6.63265	5.43599	4.00937	5.15444
	27303.LL	m	Arc	H2O	3	5.18571	6.07143	5.5	5.98571	12.3286	5.34286	13.2	11.2714	7.6	8.05714	8.05429		0.103714	0.121429	0.11	0.119714	0.246571	0.106857	0.264	0.225429	0.152	0.161143		0.0307	0.0309	0.0313	0.0318	0.0325	0.0316	0.0313	0.0315	0.0318	0.0319		3.37832	3.92973	3.51438	3.7646	7.58681	3.38156	8.4345	7.15646	4.77987	5.0515
	27303.L	m	Arc	H2O	3	7.22857	11.5429	7.51429	8.02857	11.4857	8.61429	9.1	10.3	9.2	11.8143	9.48286		0.144571	0.230857	0.150286	0.160571	0.229714	0.172286	0.182	0.206	0.184	0.236286		0.0283	0.0301	0.0311	0.0311	0.0322	0.0303	0.0303	0.0317	0.0318	0.0314		5.10853	7.66967	4.83234	5.16307	7.13398	5.686	6.0066	6.49842	5.78616	7.52502
	red values excluded b/c bottle was leaking

## Sheet: Fig S6A-6G
Fig S6A
Primer: Cst7
Sample ID	Age (mo)	sex	genotype/treatment	Cst7 Ct1	Cst7 Ct2	Cst7 Ct3
27282.R	7	m	Arctic+/- (12 wk Tx)	23.11	23.08	23.14
27282.LR	7	m	Arctic+/- (12 wk Tx)	23.28	23.21	23.32
27285.R	7	f	Arctic+/- (12 wk Tx)	23.58	23.74	23.74
27285.LR	7	f	Arctic+/- (12 wk Tx)	23.67	23.34	23.47
27280.R	7	m	Arctic+/- (12 wk Tx)	23.24	23.19	23.14
27277.R	7	f	WT (H2O)	28.53	28.66	27.36
27277.L	7	f	WT (H2O)	27.59	28.21	27.57
27277.N	7	f	WT (H2O)	29.95	28.4	27.95
27280.N	7	m	WT (H2O)	27.68	27.45	28.17
27280.L	7	m	WT (H2O)	27.48	27.64	27.82
27280.LR	7	m	WT (H2O)	27.84	27.25	27.37
27268.LR	7	f	Arctic+/- (H2O)	23.28	23.2	23.27
27269.L	7	f	Arctic+/- (H2O)	22.66	23.04	22.72
27269.R	7	f	Arctic+/- (H2O)	23.28	23.21	23.33
27272.L	7	m	Arctic+/- (H2O)	23.4	23.42	23.45
27275.N	7	m	Arctic+/- (6 wk Tx)	23.79	23.51	23.54
27275.L	7	m	Arctic+/- (6 wk Tx)	23.3	23.27	23.1
27275.R	7	m	Arctic+/- (6 wk Tx)	23.19	23.25	22.95
27276.N	7	f	Arctic+/- (6 wk Tx)	23.27	23.25	22.97
27276.L	7	f	Arctic+/- (6 wk Tx)	22.69	22.81	22.71
27281.L	7	f	Arctic+/- (6 wk Tx)	22.9	22.86	23.11
27265.L	7	m	Arctic+/- (2 wk Tx)	22.66	22.8	22.6
27265.R	7	m	Arctic+/- (2 wk Tx)	22.88	22.65	22.58
27267.LR	7	m	Arctic+/- (2 wk Tx)	22.84	22.78	22.89
27266.N	7	f	Arctic+/- (2 wk Tx)	22.75	22.76	23.09
27266.L	7	f	Arctic+/- (2 wk Tx)	22.29	22.34	22.44
27268.L	7	f	Arctic+/- (2 wk Tx)	22.68	22.66	22.76
Primer: Hprt1
Sample ID	Age (mo)	sex	genotype/treatment	Hprt Ct1	Hprt Ct2	Hprt Ct3
27282.R	7	m	Arctic+/- (12 wk Tx)	25.05	25.09	25.03
27282.LR	7	m	Arctic+/- (12 wk Tx)	25.3	25.22	25.71
27285.R	7	f	Arctic+/- (12 wk Tx)	25.48	26.52	26.74
27285.LR	7	f	Arctic+/- (12 wk Tx)	25.93	25.58	25.97
27280.R	7	m	Arctic+/- (12 wk Tx)	25.44	25.67	25.51
27277.R	7	f	WT (H2O)	24.93	25.79	25.29
27277.L	7	f	WT (H2O)	24.55	25.09	25.09
27277.N	7	f	WT (H2O)	25.2	25.66	25.4
27280.N	7	m	WT (H2O)	25.13	25.05	25.31
27280.L	7	m	WT (H2O)	25.11	25.37	25.41
27280.LR	7	m	WT (H2O)	25.93	25.81	25.83
27268.LR	7	f	Arctic+/- (H2O)	25.92	26.09	26.17
27269.L	7	f	Arctic+/- (H2O)	25.76	25.74	25.61
27269.R	7	f	Arctic+/- (H2O)	25.65	25.72	25.97
27272.L	7	m	Arctic+/- (H2O)	25.34	25.32	25.51
27275.N	7	m	Arctic+/- (6 wk Tx)	25.89	26.1	25.81
27275.L	7	m	Arctic+/- (6 wk Tx)	25.22	24.89	25.15
27275.R	7	m	Arctic+/- (6 wk Tx)	25.42	25.75	24.87
27276.N	7	f	Arctic+/- (6 wk Tx)	25.95	25.5	25.05
27276.L	7	f	Arctic+/- (6 wk Tx)	25.96	25.88	25.33
27281.L	7	f	Arctic+/- (6 wk Tx)	25.66	25.36	23.83
27265.L	7	m	Arctic+/- (2 wk Tx)	25.4	25.28	25.08
27265.R	7	m	Arctic+/- (2 wk Tx)	25.94	25.05	24.93
27267.LR	7	m	Arctic+/- (2 wk Tx)	24.44	24.65	24.58
27266.N	7	f	Arctic+/- (2 wk Tx)	24.66	24.68	24.75
27266.L	7	f	Arctic+/- (2 wk Tx)	24.59	24.6	24.52
27268.L	7	f	Arctic+/- (2 wk Tx)	24.58	24.39	24.43
Delta Ct cst7 to hprt				Delta Ct cst7 to hprt					power(2,-Mx)
Sample ID	Age (mo)	sex	genotype/treatment	1	2	3	STDEV	Mean of Δ CT Cst7 to HPRT	Relative quant	Relative quant*1000
27282.R	7	m	Arctic+/- (12 wk Tx)	-1.94	-2.01	-1.89	0.0602771	-1.94667	3.85483	3854.83
27282.LR	7	m	Arctic+/- (12 wk Tx)	-2.02	-2.01	-2.39	0.216564	-2.14	4.40762	4407.62
27285.R	7	f	Arctic+/- (12 wk Tx)	*-1.9	-2.78	-3	0.155563	-2.89	7.4127	7412.7
27285.LR	7	f	Arctic+/- (12 wk Tx)	-2.26	-2.24	-2.5	0.144684	-2.33333	5.03968	5039.68
27280.R	7	m	Arctic+/- (12 wk Tx)	-2.2	-2.48	-2.37	0.141067	-2.35	5.09824	5098.24
27277.R	7	f	WT (H2O)	3.6	2.87	2.07	0.765267	2.84667	0.139017	139.017	removed due to invalid data
27277.L	7	f	WT (H2O)	3.04	3.12	*2.48	0.0565685	3.08	0.118257	118.257
27277.N	7	f	WT (H2O)	*4.75	2.74	2.55	0.13435	2.645	0.159873	159.873
27280.N	7	m	WT (H2O)	2.55	2.4	2.86	0.234592	2.60333	0.164558	164.558
27280.L	7	m	WT (H2O)	2.37	2.27	2.41	0.072111	2.35	0.196146	196.146
27280.LR	7	m	WT (H2O)	1.91	1.44	1.54	0.247588	1.63	0.323088	323.088
27268.LR	7	f	Arctic+/- (H2O)	-2.64	-2.89	-2.9	0.147309	-2.81	7.01285	7012.85
27269.L	7	f	Arctic+/- (H2O)	-3.1	-2.7	-2.89	0.200083	-2.89667	7.44704	7447.04
27269.R	7	f	Arctic+/- (H2O)	-2.37	-2.51	-2.64	0.135031	-2.50667	5.68305	5683.05
27272.L	7	m	Arctic+/- (H2O)	-1.94	-1.9	-2.06	0.0832666	-1.96667	3.90864	3908.64
27275.N	7	m	Arctic+/- (6 wk Tx)	-2.1	-2.59	-2.27	0.248797	-2.32	4.99332	4993.32
27275.L	7	m	Arctic+/- (6 wk Tx)	-1.92	-1.62	-2.05	0.22053	-1.86333	3.63847	3638.47
27275.R	7	m	Arctic+/- (6 wk Tx)	-2.23	-2.5	-1.92	0.29023	-2.21667	4.64818	4648.18
27276.N	7	f	Arctic+/- (6 wk Tx)	-2.68	-2.25	-2.08	0.309246	-2.33667	5.05134	5051.34
27276.L	7	f	Arctic+/- (6 wk Tx)	-3.27	-3.07	*-2.62	0.141421	-3.17	9.00047	9000.47
27281.L	7	f	Arctic+/- (6 wk Tx)	-2.76	-2.5	*-0.719999999999999	0.183848	-2.63	6.19026	6190.26
27265.L	7	m	Arctic+/- (2 wk Tx)	-2.74	-2.48	-2.48	0.150111	-2.56667	5.92439	5924.39
27265.R	7	m	Arctic+/- (2 wk Tx)	*-3.06	-2.4	-2.35	0.0353553	-2.375	5.18736	5187.36
27267.LR	7	m	Arctic+/- (2 wk Tx)	-1.6	-1.87	-1.69	0.137477	-1.72	3.29436	3294.36
27266.N	7	f	Arctic+/- (2 wk Tx)	-1.91	-1.92	-1.66	0.147309	-1.83	3.55537	3555.37
27266.L	7	f	Arctic+/- (2 wk Tx)	-2.3	-2.26	-2.08	0.117189	-2.21333	4.63746	4637.46
27268.L	7	f	Arctic+/- (2 wk Tx)	-1.9	-1.73	-1.67	0.119304	-1.76667	3.40267	3402.67
exclude Ct difference over 0.5 in red.
Exclude delta Ct over 1
Fig S6B
Itgax
Sample ID	Age (mo)	sex	genotype/treatment	Itgax Ct1	Itgax Ct2	Itgax Ct3
27282.R	7	m	Arctic+/- (12 wk Tx)	25.17	25.24	26.42
27282.LR	7	m	Arctic+/- (12 wk Tx)	25.5	25.61	25.97
27285.R	7	f	Arctic+/- (12 wk Tx)	25.96	26.15	26.2
27285.LR	7	f	Arctic+/- (12 wk Tx)	25.7	25.88	26.07
27280.R	7	m	Arctic+/- (12 wk Tx)	25.41	25.61	25.75
27277.R	7	f	WT (H2O)	26.91	27.1	28.61
27277.L	7	f	WT (H2O)	27.19	27.58	28.56
27277.N	7	f	WT (H2O)	27.33	28.22	28.91
27280.N	7	m	WT (H2O)	26.97	27.34	27.13
27280.L	7	m	WT (H2O)	26.56	26.59	26.62
27280.LR	7	m	WT (H2O)	26.58	26.87	26.94
27268.LR	7	f	Arctic+/- (H2O)	25.57	25.49	25.45
27269.L	7	f	Arctic+/- (H2O)	24.84	24.86	24.88
27269.R	7	f	Arctic+/- (H2O)	25.72	25.61	25.3
27272.L	7	m	Arctic+/- (H2O)	25.7	25.62	25.43
27275.N	7	m	Arctic+/- (6 wk Tx)	25.85	25.72	25.68
27275.L	7	m	Arctic+/- (6 wk Tx)	25.36	25.02	24.95
27275.R	7	m	Arctic+/- (6 wk Tx)	25.12	25.17	25.06
27276.N	7	f	Arctic+/- (6 wk Tx)	25.22	25.26	25.21
27276.L	7	f	Arctic+/- (6 wk Tx)	24.81	25.23	24.63
27281.L	7	f	Arctic+/- (6 wk Tx)	25.11	24.89	24.87
27265.L	7	m	Arctic+/- (2 wk Tx)	25.29	25.19	25.28
27265.R	7	m	Arctic+/- (2 wk Tx)	24.87	24.99	24.97
27267.LR	7	m	Arctic+/- (2 wk Tx)	25.13	25.12	25.18
27266.N	7	f	Arctic+/- (2 wk Tx)	25.58	25.18	25.41
27266.L	7	f	Arctic+/- (2 wk Tx)	24.85	24.84	24.87
27268.L	7	f	Arctic+/- (2 wk Tx)	25.3	25.32	25.07
Sample ID	Age (mo)	sex	genotype/treatment	Hprt Ct1	Hprt Ct2	Hprt Ct3
27282.R	7	m	Arctic+/- (12 wk Tx)	24.46	24.37	24.74
27282.LR	7	m	Arctic+/- (12 wk Tx)	24.79	24.81	24.96
27285.R	7	f	Arctic+/- (12 wk Tx)	25.85	25.56	25.35
27285.LR	7	f	Arctic+/- (12 wk Tx)	24.86	24.81	24.71
27280.R	7	m	Arctic+/- (12 wk Tx)	24.95	24.88	24.97
27277.R	7	f	WT (H2O)	24.6	24.49	24.72
27277.L	7	f	WT (H2O)	24.71	24.78	24.74
27277.N	7	f	WT (H2O)	24.85	25.09	24.78
27280.N	7	m	WT (H2O)	24.73	24.86	24.48
27280.L	7	m	WT (H2O)	24.69	24.69	24.6
27280.LR	7	m	WT (H2O)	25.07	24.83	24.92
27268.LR	7	f	Arctic+/- (H2O)	25.6	25.32	24.94
27269.L	7	f	Arctic+/- (H2O)	25	24.72	24.53
27269.R	7	f	Arctic+/- (H2O)	25.52	25.19	24.87
27272.L	7	m	Arctic+/- (H2O)	24.9	24.7	24.38
27275.N	7	m	Arctic+/- (6 wk Tx)	25.37	25.03	25.34
27275.L	7	m	Arctic+/- (6 wk Tx)	24.58	24.63	24.51
27275.R	7	m	Arctic+/- (6 wk Tx)	24.67	24.75	24.69
27276.N	7	f	Arctic+/- (6 wk Tx)	24.74	24.91	24.96
27276.L	7	f	Arctic+/- (6 wk Tx)	24.91	25.09	24.9
27281.L	7	f	Arctic+/- (6 wk Tx)	25	25.03	25.01
27265.L	7	m	Arctic+/- (2 wk Tx)	24.86	24.86	25.03
27265.R	7	m	Arctic+/- (2 wk Tx)	24.77	24.77	24.8
27267.LR	7	m	Arctic+/- (2 wk Tx)	24.16	24.35	24.47
27266.N	7	f	Arctic+/- (2 wk Tx)	24.15	24.18	25.15
27266.L	7	f	Arctic+/- (2 wk Tx)	24.17	23.97	24.35
27268.L	7	f	Arctic+/- (2 wk Tx)	24.28	24.41	24.32
Delta Ct Itgax to hprt				Delta Ct Itgax to hprt					power(2,-Mx)
Sample ID	Age (mo)	sex	genotype/treatment	1	2	3	STDEV	Mean of Δ CT Itgax to HPRT	Relative quant	Relative quant*1000
27282.R	7	m	Arctic+/- (12 wk Tx)	0.71	0.87	*1.68	0.113137	0.79	0.578344	578.344
27282.LR	7	m	Arctic+/- (12 wk Tx)	0.71	0.8	1.01	0.153948	0.84	0.558644	558.644
27285.R	7	f	Arctic+/- (12 wk Tx)	*0.109999999999999	0.59	0.85	0.183848	0.72	0.607097	607.097
27285.LR	7	f	Arctic+/- (12 wk Tx)	0.84	1.07	1.36	0.260576	1.09	0.469761	469.761
27280.R	7	m	Arctic+/- (12 wk Tx)	0.46	0.73	0.78	0.172143	0.656667	0.634342	634.342
27277.R	7	f	WT (H2O)	2.31	2.61	*3.89	0.212132	2.46	0.181747	181.747
27277.L	7	f	WT (H2O)	2.48	2.8	*3.82	0.226274	2.64	0.160428	160.428
27277.N	7	f	WT (H2O)	2.48	3.13	*4.13	0.459619	2.805	0.143091	143.091
27280.N	7	m	WT (H2O)	2.24	2.48	2.65	0.205994	2.45667	0.182167	182.167
27280.L	7	m	WT (H2O)	1.87	1.9	2.02	0.0793725	1.93	0.262429	262.429
27280.LR	7	m	WT (H2O)	1.51	2.04	2.02	0.300389	1.85667	0.276114	276.114
27268.LR	7	f	Arctic+/- (H2O)	-0.03	0.17	0.51	0.273008	0.216667	0.860551	860.551
27269.L	7	f	Arctic+/- (H2O)	-0.16	0.14	0.35	0.25632	0.11	0.926588	926.588
27269.R	7	f	Arctic+/- (H2O)	0.2	0.42	0.43	0.13	0.35	0.784584	784.584
27272.L	7	m	Arctic+/- (H2O)	0.8	0.92	1.05	0.125033	0.923333	0.527289	527.289
27275.N	7	m	Arctic+/- (6 wk Tx)	0.48	0.69	0.34	0.176163	0.503333	0.705475	705.475
27275.L	7	m	Arctic+/- (6 wk Tx)	0.78	0.39	0.44	0.212211	0.536667	0.689362	689.362
27275.R	7	m	Arctic+/- (6 wk Tx)	0.45	0.42	0.37	0.0404145	0.413333	0.750886	750.886
27276.N	7	f	Arctic+/- (6 wk Tx)	0.48	0.35	0.25	0.115326	0.36	0.779165	779.165
27276.L	7	f	Arctic+/- (6 wk Tx)	-0.1	0.14	-0.27	0.205994	-0.0766667	1.05458	1054.58
27281.L	7	f	Arctic+/- (6 wk Tx)	0.11	-0.14	-0.14	0.144338	-0.0566667	1.04006	1040.06
27265.L	7	m	Arctic+/- (2 wk Tx)	0.43	0.33	0.25	0.090185	0.336667	0.791869	791.869
27265.R	7	m	Arctic+/- (2 wk Tx)	0.1	0.22	0.17	0.0602771	0.163333	0.89296	892.96
27267.LR	7	m	Arctic+/- (2 wk Tx)	0.97	0.77	0.71	0.136137	0.816667	0.567752	567.752
27266.N	7	f	Arctic+/- (2 wk Tx)	1.43	1	*0.260000000000002	0.304056	1.215	0.430773	430.773
27266.L	7	f	Arctic+/- (2 wk Tx)	0.68	0.87	0.52	0.175214	0.69	0.619854	619.854
27268.L	7	f	Arctic+/- (2 wk Tx)	1.02	0.91	0.75	0.135769	0.893333	0.538369	538.369
exclude Ct difference over 0.5 in red.
Figure S6C
Primer: Tyrobp
Sample ID	Age (mo)	sex	genotype/treatment	TyroBP Ct1	TyroBP Ct2	TyroBP Ct3
27282.R	7	m	Arctic+/- (12 wk Tx)	19.68	19.92	20.07
27282.LR	7	m	Arctic+/- (12 wk Tx)	20.02	19.88	19.9
27285.R	7	f	Arctic+/- (12 wk Tx)	19.75	19.78	19.97
27285.LR	7	f	Arctic+/- (12 wk Tx)	19.75	19.73	19.79
27280.R	7	m	Arctic+/- (12 wk Tx)	20.96	20.88	20.99
27277.R	7	f	WT (H2O)	22.32	22.53	22.35
27277.L	7	f	WT (H2O)	21.85	22.07	22.01
27277.N	7	f	WT (H2O)	24.39	25.19	24.07
27280.N	7	m	WT (H2O)	22.03	22.21	22.18
27280.L	7	m	WT (H2O)	22.93	22.98	23.29
27280.LR	7	m	WT (H2O)	22.46	22.66	22.66
27268.LR	7	f	Arctic+/- (H2O)	19.75	19.73	19.71
27269.L	7	f	Arctic+/- (H2O)	19.74	20.31	19.75
27269.R	7	f	Arctic+/- (H2O)	20.15	20.14	20.09
27272.L	7	m	Arctic+/- (H2O)	19.39	19.43	19.26
27275.N	7	m	Arctic+/- (6 wk Tx)	20.38	19.93	20
27275.L	7	m	Arctic+/- (6 wk Tx)	19.98	20.24	19.99
27275.R	7	m	Arctic+/- (6 wk Tx)	19.71	19.7	19.78
27276.N	7	f	Arctic+/- (6 wk Tx)	19.87	20	19.84
27276.L	7	f	Arctic+/- (6 wk Tx)	19.35	19.2	19.14
27281.L	7	f	Arctic+/- (6 wk Tx)	19.38	19.6	19.62
27265.L	7	m	Arctic+/- (2 wk Tx)	19.78	19.66	19.73
27265.R	7	m	Arctic+/- (2 wk Tx)	19.03	18.93	19.05
27267.LR	7	m	Arctic+/- (2 wk Tx)	18.73	18.77	18.75
27266.N	7	f	Arctic+/- (2 wk Tx)	19.14	19.13	19.26
27266.L	7	f	Arctic+/- (2 wk Tx)	18	18.17	18.18
27268.L	7	f	Arctic+/- (2 wk Tx)	18.81	18.78	18.92
Primer: Hprt1
Sample ID	Age (mo)	sex	genotype/treatment	Hprt Ct1	Hprt Ct2	Hprt Ct3
27282.R	7	m	Arctic+/- (12 wk Tx)	23.68	23.96	24.09
27282.LR	7	m	Arctic+/- (12 wk Tx)	24.04	23.91	23.94
27285.R	7	f	Arctic+/- (12 wk Tx)	23.85	24.18	24.61
27285.LR	7	f	Arctic+/- (12 wk Tx)	23.86	24	24.67
27280.R	7	m	Arctic+/- (12 wk Tx)	25.24	25.23	25.5
27277.R	7	f	WT (H2O)	23.63	23.86	23.94
27277.L	7	f	WT (H2O)	23.03	23.64	23.76
27277.N	7	f	WT (H2O)	25.31	26.81	25.25
27280.N	7	m	WT (H2O)	23.82	23.83	23.8
27280.L	7	m	WT (H2O)	24.28	24.41	24.9
27280.LR	7	m	WT (H2O)	24.63	24.65	24.74
27268.LR	7	f	Arctic+/- (H2O)	24.73	24.5	24.67
27269.L	7	f	Arctic+/- (H2O)	24.76	25.12	24.78
27269.R	7	f	Arctic+/- (H2O)	25	25.06	25.18
27272.L	7	m	Arctic+/- (H2O)	23.35	23.35	23.25
27275.N	7	m	Arctic+/- (6 wk Tx)	24.64	24.3	24.46
27275.L	7	m	Arctic+/- (6 wk Tx)	23.88	24.32	24.02
27275.R	7	m	Arctic+/- (6 wk Tx)	23.88	23.74	23.7
27276.N	7	f	Arctic+/- (6 wk Tx)	24.32	24.27	23.95
27276.L	7	f	Arctic+/- (6 wk Tx)	24.74	24.09	23.81
27281.L	7	f	Arctic+/- (6 wk Tx)	24.1	24.16	23.91
27265.L	7	m	Arctic+/- (2 wk Tx)	24.44	24.19	24.04
27265.R	7	m	Arctic+/- (2 wk Tx)	23.74	23.55	23.4
27267.LR	7	m	Arctic+/- (2 wk Tx)	22.79	22.75	22.7
27266.N	7	f	Arctic+/- (2 wk Tx)	23.39	23.5	23.19
27266.L	7	f	Arctic+/- (2 wk Tx)	22.53	22.48	22.27
27268.L	7	f	Arctic+/- (2 wk Tx)	22.96	22.81	23.04
Delta Ct Tyrobp to hprt				Delta Ct Tyrobp to hprt					power(2,-Mx)
Sample ID	Age (mo)	sex	genotype/treatment	1	2	3	STDEV	Mean of Δ CT Tyrobp to HPRT	Relative quant	Relative quant*1000
27282.R	7	m	Arctic+/- (12 wk Tx)	-4	-4.04	-4.02	0.02	-4.02	16.2234	16223.4
27282.LR	7	m	Arctic+/- (12 wk Tx)	-4.02	-4.03	-4.04	0.01	-4.03	16.3362	16336.2
27285.R	7	f	Arctic+/- (12 wk Tx)	-4.1	-4.4	-4.64	0.270555	-4.38	20.8215	20821.5
27285.LR	7	f	Arctic+/- (12 wk Tx)	-4.11	-4.27	*-4.88	0.113137	-4.19	18.2522	18252.2
27280.R	7	m	Arctic+/- (12 wk Tx)	-4.28	-4.35	-4.51	0.117898	-4.38	20.8215	20821.5
27277.R	7	f	WT (H2O)	-1.31	-1.33	-1.59	0.156205	-1.41	2.65737	2657.37
27277.L	7	f	WT (H2O)	*-1.18	-1.57	-1.75	0.127279	-1.66	3.16017	3160.17
27277.N	7	f	WT (H2O)	-0.92	*-1.62	-1.18	0.183848	-1.05	2.07053	2070.53
27280.N	7	m	WT (H2O)	-1.79	-1.62	-1.62	0.0981495	-1.67667	3.19688	3196.88
27280.L	7	m	WT (H2O)	-1.35	-1.43	-1.61	0.133167	-1.46333	2.75745	2757.45
27280.LR	7	m	WT (H2O)	-2.17	-1.99	-2.08	0.09	-2.08	4.22807	4228.07
27268.LR	7	f	Arctic+/- (H2O)	-4.98	-4.77	-4.96	0.115902	-4.90333	29.9261	29926.1
27269.L	7	f	Arctic+/- (H2O)	-5.02	-4.81	-5.03	0.124231	-4.95333	30.9815	30981.5
27269.R	7	f	Arctic+/- (H2O)	-4.85	-4.92	-5.09	0.123423	-4.95333	30.9815	30981.5
27272.L	7	m	Arctic+/- (H2O)	-3.96	-3.92	-3.99	0.0351188	-3.95667	15.5266	15526.6
27275.N	7	m	Arctic+/- (6 wk Tx)	-4.26	-4.37	-4.46	0.100167	-4.36333	20.5823	20582.3
27275.L	7	m	Arctic+/- (6 wk Tx)	-3.9	-4.08	-4.03	0.0929157	-4.00333	16.037	16037
27275.R	7	m	Arctic+/- (6 wk Tx)	-4.17	-4.04	-3.92	0.125033	-4.04333	16.4879	16487.9
27276.N	7	f	Arctic+/- (6 wk Tx)	-4.45	-4.27	-4.11	0.170098	-4.27667	19.3823	19382.3
27276.L	7	f	Arctic+/- (6 wk Tx)	*-5.39	-4.89	-4.67	0.155563	-4.78	27.4741	27474.1
27281.L	7	f	Arctic+/- (6 wk Tx)	-4.72	-4.56	-4.29	0.217332	-4.52333	22.9964	22996.4
27265.L	7	m	Arctic+/- (2 wk Tx)	-4.66	-4.53	-4.31	0.176918	-4.5	22.6274	22627.4
27265.R	7	m	Arctic+/- (2 wk Tx)	-4.71	-4.62	-4.35	0.18735	-4.56	23.5883	23588.3
27267.LR	7	m	Arctic+/- (2 wk Tx)	-4.06	-3.98	-3.95	0.0568624	-3.99667	15.9631	15963.1
27266.N	7	f	Arctic+/- (2 wk Tx)	-4.25	-4.37	-3.93	0.22745	-4.18333	18.1681	18168.1
27266.L	7	f	Arctic+/- (2 wk Tx)	-4.53	-4.31	-4.09	0.22	-4.31	19.8353	19835.3
27268.L	7	f	Arctic+/- (2 wk Tx)	-4.15	-4.03	-4.12	0.06245	-4.1	17.1484	17148.4
exclude Ct difference over 0.5 in red.
Fig S6D
Primer: Inpp5d
Mouse ID	Age (mo)	sex	genotype/treatment	Inpp5d Ct 1	Inpp5d Ct 2	Inpp5d Ct 3
27282.R	7	m	Arctic+/- (12 wk Tx)	31.08	31.19	31.37
27282.LR	7	m	Arctic+/- (12 wk Tx)	30.23	29.93	29.8
27285.R	7	f	Arctic+/- (12 wk Tx)	30.4	29.88	29.87
27285.LR	7	f	Arctic+/- (12 wk Tx)	31.17	30.32	29.92
27280.R	7	m	Arctic+/- (12 wk Tx)	30.25	30.39	29.75
27277.R	7	f	WT (H2O)	31.47	31.41	30.66
27277.L	7	f	WT (H2O)	30.75	30.97	31.03
27277.N	7	f	WT (H2O)	32.75	31.3	31.21
27280.N	7	m	WT (H2O)	31.52	31.54	31.71
27280.L	7	m	WT (H2O)	30.62	30.6	30.82
27280.LR	7	m	WT (H2O)	30.68	30.28	30.39
27268.LR	7	f	Arctic+/- (H2O)	29.89	29.72	29.73
27269.L	7	f	Arctic+/- (H2O)	29.75	30.4	29.59
27269.R	7	f	Arctic+/- (H2O)	29.67	29.52	29.56
27272.L	7	m	Arctic+/- (H2O)	29.59	29.58	29.42
27275.N	7	m	Arctic+/- (6 wk Tx)	30.31	29.83	30.03
27275.L	7	m	Arctic+/- (6 wk Tx)	30	29.87	29.77
27275.R	7	m	Arctic+/- (6 wk Tx)	29.69	29.56	29.31
27276.N	7	f	Arctic+/- (6 wk Tx)	29.05	28.9	28.81
27276.L	7	f	Arctic+/- (6 wk Tx)	29.12	29.17	29.05
27281.L	7	f	Arctic+/- (6 wk Tx)	29.17	28.88	28.88
27265.L	7	m	Arctic+/- (2 wk Tx)	28.84	28.92	29.05
27265.R	7	m	Arctic+/- (2 wk Tx)	29.33	29.08	29.17
27267.LR	7	m	Arctic+/- (2 wk Tx)	29.29	29.56	29.18
27266.N	7	f	Arctic+/- (2 wk Tx)	29.34	29.04	29.33
27266.L	7	f	Arctic+/- (2 wk Tx)	29.15	29.08	29.35
27268.L	7	f	Arctic+/- (2 wk Tx)	29.02	29.14	29.26
Mouse ID	Age (mo)	sex	genotype/treatment	Hprt Ct1	Hprt Ct2	Hprt Ct3
27282.R	7	m	Arctic+/- (12 wk Tx)	27.05	27.1	26.99
27282.LR	7	m	Arctic+/- (12 wk Tx)	26.65	27.15	27.09
27285.R	7	f	Arctic+/- (12 wk Tx)	27.78	27.7	27.85
27285.LR	7	f	Arctic+/- (12 wk Tx)	27.65	27.89	27.78
27280.R	7	m	Arctic+/- (12 wk Tx)	27.66	27.47	27.87
27277.R	7	f	WT (H2O)	27.54	27.73	27.75
27277.L	7	f	WT (H2O)	27.48	27.53	27.79
27277.N	7	f	WT (H2O)	27.56	27.32	27.71
27280.N	7	m	WT (H2O)	27.74	27.65	27.72
27280.L	7	m	WT (H2O)	27.31	27.84	27.75
27280.LR	7	m	WT (H2O)	27.78	27.93	28.13
27268.LR	7	f	Arctic+/- (H2O)	28.62	28.77	28.81
27269.L	7	f	Arctic+/- (H2O)	28.22	28.66	28.51
27269.R	7	f	Arctic+/- (H2O)	28.53	28.79	28.73
27272.L	7	m	Arctic+/- (H2O)	27.8	27.96	27.93
27275.N	7	m	Arctic+/- (6 wk Tx)	28.56	28.23	28.67
27275.L	7	m	Arctic+/- (6 wk Tx)	28.01	27.63	27.64
27275.R	7	m	Arctic+/- (6 wk Tx)	28.35	27.73	27.53
27276.N	7	f	Arctic+/- (6 wk Tx)	27.84	27.69	27.54
27276.L	7	f	Arctic+/- (6 wk Tx)	28.2	27.94	27.79
27281.L	7	f	Arctic+/- (6 wk Tx)	27.81	27.68	27.38
27265.L	7	m	Arctic+/- (2 wk Tx)	28.07	27.87	27.86
27265.R	7	m	Arctic+/- (2 wk Tx)	27.95	27.85	27.85
27267.LR	7	m	Arctic+/- (2 wk Tx)	27.73	28.03	28.07
27266.N	7	f	Arctic+/- (2 wk Tx)	27.34	27.05	26.82
27266.L	7	f	Arctic+/- (2 wk Tx)	27.21	27.38	27.73
27268.L	7	f	Arctic+/- (2 wk Tx)	27.34	27.36	27.66
Delta Ct Inpp5d to hprt				Delta Ct Inpp5d to hprt					power(2,-Mx)
Sample ID	Age (mo)	sex	genotype/treatment	1	2	3	STDEV	Mean of Δ CT Inpp5d to HPRT	Relative quant	Relative quant*1000
27282.R	7	m	Arctic+/- (12 wk Tx)	4.03	4.09	4.38	0.187172	4.16667	0.0556812	55.6812
27282.LR	7	m	Arctic+/- (12 wk Tx)	*3.58	2.78	2.71	0.0494975	2.745	0.149167	149.167
27285.R	7	f	Arctic+/- (12 wk Tx)	*2.62	2.18	2.02	0.113137	2.1	0.233258	233.258
27285.LR	7	f	Arctic+/- (12 wk Tx)	*3.52	2.43	2.14	0.205061	2.285	0.205185	205.185
27280.R	7	m	Arctic+/- (12 wk Tx)	2.59	2.92	*1.88	0.233345	2.755	0.148137	148.137
27277.R	7	f	WT (H2O)	3.93	3.68	*2.91	0.176777	3.805	0.0715453	71.5453
27277.L	7	f	WT (H2O)	3.27	3.44	3.24	0.107858	3.31667	0.100365	100.365
27277.N	7	f	WT (H2O)	*5.19	3.98	3.5	0.339411	3.74	0.0748424	74.8424
27280.N	7	m	WT (H2O)	3.78	3.89	3.99	0.10504	3.88667	0.0676078	67.6078
27280.L	7	m	WT (H2O)	3.31	2.76	3.07	0.275741	3.04667	0.121021	121.021
27280.LR	7	m	WT (H2O)	*2.9	2.35	2.26	0.0636396	2.305	0.202361	202.361
27268.LR	7	f	Arctic+/- (H2O)	1.27	0.95	0.92	0.193993	1.04667	0.484085	484.085
27269.L	7	f	Arctic+/- (H2O)	1.53	1.74	*1.08	0.148492	1.635	0.32197	321.97
27269.R	7	f	Arctic+/- (H2O)	1.14	0.73	0.83	0.213776	0.9	0.535887	535.887
27272.L	7	m	Arctic+/- (H2O)	1.79	1.62	1.49	0.150444	1.63333	0.322343	322.343
27275.N	7	m	Arctic+/- (6 wk Tx)	1.75	1.6	1.36	0.196723	1.57	0.336808	336.808
27275.L	7	m	Arctic+/- (6 wk Tx)	1.99	2.24	2.13	0.1253	2.12	0.230047	230.047
27275.R	7	m	Arctic+/- (6 wk Tx)	1.34	1.83	1.78	0.269629	1.65	0.31864	318.64
27276.N	7	f	Arctic+/- (6 wk Tx)	1.21	1.21	1.27	0.034641	1.23	0.426317	426.317
27276.L	7	f	Arctic+/- (6 wk Tx)	0.92	1.23	1.26	0.188237	1.13667	0.454809	454.809
27281.L	7	f	Arctic+/- (6 wk Tx)	1.36	1.2	1.5	0.150111	1.35333	0.391387	391.387
27265.L	7	m	Arctic+/- (2 wk Tx)	0.77	1.05	1.19	0.213854	1.00333	0.498846	498.846
27265.R	7	m	Arctic+/- (2 wk Tx)	1.38	1.23	1.32	0.0754983	1.31	0.403321	403.321
27267.LR	7	m	Arctic+/- (2 wk Tx)	1.56	1.53	1.11	0.251595	1.4	0.378929	378.929
27266.N	7	f	Arctic+/- (2 wk Tx)	2	1.99	2.51	0.297377	2.16667	0.222725	222.725
27266.L	7	f	Arctic+/- (2 wk Tx)	1.94	1.7	1.62	0.166533	1.75333	0.296616	296.616
27268.L	7	f	Arctic+/- (2 wk Tx)	1.68	1.78	1.6	0.090185	1.68667	0.310644	310.644
exclude Ct difference over 0.5 in red.
Fig S6E
Primer: Lcn2
Sample ID	Age (mo)	sex	genotype/treatment	Lcn2 Ct1	Lcn2 Ct2	Lcn2 Ct3
27282.R	7	m	Arctic+/- (12 wk Tx)	25.98	25.42	25.53
27282.LR	7	m	Arctic+/- (12 wk Tx)	25.88	25.74	25.34
27285.R	7	f	Arctic+/- (12 wk Tx)	26.55	26.26	26.06
27285.LR	7	f	Arctic+/- (12 wk Tx)	25.54	25.36	25.19
27280.R	7	m	Arctic+/- (12 wk Tx)	25.3	25.11	25.05
27277.R	7	f	WT (H2O)	26.19	26.24	25.82
27277.L	7	f	WT (H2O)	26.1	25.97	26.01
27277.N	7	f	WT (H2O)	N/A	26.45	26.48
27280.N	7	m	WT (H2O)	26.29	26.23	26.49
27280.L	7	m	WT (H2O)	25.88	25.91	25.66
27280.LR	7	m	WT (H2O)	25.72	25.9	25.87
27268.LR	7	f	Arctic+/- (H2O)	25.32	25.42	25.02
27269.L	7	f	Arctic+/- (H2O)	24.75	25.04	24.58
27269.R	7	f	Arctic+/- (H2O)	25.12	24.92	25.07
27272.L	7	m	Arctic+/- (H2O)	24.38	24.57	24.28
27275.N	7	m	Arctic+/- (6 wk Tx)	25.8	25.1	25.58
27275.L	7	m	Arctic+/- (6 wk Tx)	24.66	24.93	24.82
27275.R	7	m	Arctic+/- (6 wk Tx)	24.87	24.94	25.05
27276.N	7	f	Arctic+/- (6 wk Tx)	24.77	24.83	25.02
27276.L	7	f	Arctic+/- (6 wk Tx)	24.85	24.98	24.99
27281.L	7	f	Arctic+/- (6 wk Tx)	25.4	25.78	25.28
27265.L	7	m	Arctic+/- (2 wk Tx)	24.95	25.09	24.92
27265.R	7	m	Arctic+/- (2 wk Tx)	24.96	24.84	24.9
27267.LR	7	m	Arctic+/- (2 wk Tx)	24.54	24.74	24.73
27266.N	7	f	Arctic+/- (2 wk Tx)	25.13	25.2	25.37
27266.L	7	f	Arctic+/- (2 wk Tx)	24.62	24.63	24.8
27268.L	7	f	Arctic+/- (2 wk Tx)	24.22	24.26	24.23
Sample ID	Age (mo)	sex	genotype/treatment	Hprt Ct1	Hprt Ct2	Hprt Ct3
27282.R	7	m	Arctic+/- (12 wk Tx)	24.55	24.55	24.92
27282.LR	7	m	Arctic+/- (12 wk Tx)	25.38	24.82	24.71
27285.R	7	f	Arctic+/- (12 wk Tx)	25.7	25.77	25.88
27285.LR	7	f	Arctic+/- (12 wk Tx)	24.98	25.38	25.2
27280.R	7	m	Arctic+/- (12 wk Tx)	24.97	25.05	25.29
27277.R	7	f	WT (H2O)	24.32	25.05	25.02
27277.L	7	f	WT (H2O)	24.42	24.64	24.72
27277.N	7	f	WT (H2O)	N/A	24.99	24.78
27280.N	7	m	WT (H2O)	24.93	24.76	24.8
27280.L	7	m	WT (H2O)	24.66	24.79	24.68
27280.LR	7	m	WT (H2O)	24.98	25.18	25.34
27268.LR	7	f	Arctic+/- (H2O)	25.55	25.74	25.33
27269.L	7	f	Arctic+/- (H2O)	24.88	25.05	24.84
27269.R	7	f	Arctic+/- (H2O)	25.26	25.23	25.38
27272.L	7	m	Arctic+/- (H2O)	24.49	24.77	24.66
27275.N	7	m	Arctic+/- (6 wk Tx)	25.26	24.54	25.44
27275.L	7	m	Arctic+/- (6 wk Tx)	24.77	24.85	24.28
27275.R	7	m	Arctic+/- (6 wk Tx)	25.09	25.05	25.01
27276.N	7	f	Arctic+/- (6 wk Tx)	24.63	24.63	24.72
27276.L	7	f	Arctic+/- (6 wk Tx)	24.91	25.05	24.86
27281.L	7	f	Arctic+/- (6 wk Tx)	25.14	25.27	24.94
27265.L	7	m	Arctic+/- (2 wk Tx)	24.81	24.75	24.33
27265.R	7	m	Arctic+/- (2 wk Tx)	25.11	24.8	24.75
27267.LR	7	m	Arctic+/- (2 wk Tx)	24.75	24.67	24.46
27266.N	7	f	Arctic+/- (2 wk Tx)	24.87	24.58	24.19
27266.L	7	f	Arctic+/- (2 wk Tx)	24.31	24.2	23.97
27268.L	7	f	Arctic+/- (2 wk Tx)	24.31	24.07	23.65
Delta Ct Lcn2 to hprt				Delta Ct Lcn2 to hprt					power(2,-Mx)
Sample ID	Age (mo)	sex	genotype/treatment	1	2	3	STDEV	Mean of Δ CT Lcn2 to HPRT	Relative quant	Relative quant*1000
27282.R	7	m	Arctic+/- (12 wk Tx)	*1.43	0.87	0.61	0.183848	0.74	0.598739	598.739
27282.LR	7	m	Arctic+/- (12 wk Tx)	0.5	0.92	0.63	0.215019	0.683333	0.622725	622.725
27285.R	7	f	Arctic+/- (12 wk Tx)	0.85	0.49	0.18	0.335311	0.506667	0.703847	703.847
27285.LR	7	f	Arctic+/- (12 wk Tx)	*0.559999999999999	-0.02	-0.01	0.00707107	-0.015	1.01045	1010.45
27280.R	7	m	Arctic+/- (12 wk Tx)	0.33	0.06	-0.24	0.285132	0.05	0.965936	965.936
27277.R	7	f	WT (H2O)	*1.87	1.19	0.8	0.275772	0.995	0.501736	501.736
27277.L	7	f	WT (H2O)	1.68	1.33	1.29	0.214554	1.43333	0.370274	370.274
27277.N	7	f	WT (H2O)	N/A	1.46	1.7	0.169706	1.58	0.334482	334.482
27280.N	7	m	WT (H2O)	1.36	1.47	1.69	0.168028	1.50667	0.351923	351.923
27280.L	7	m	WT (H2O)	1.22	1.12	0.98	0.120554	1.10667	0.464366	464.366
27280.LR	7	m	WT (H2O)	0.74	0.72	0.53	0.115902	0.663333	0.631418	631.418
27268.LR	7	f	Arctic+/- (H2O)	-0.23	-0.32	-0.31	0.0493288	-0.286667	1.21982	1219.82
27269.L	7	f	Arctic+/- (H2O)	-0.13	-0.01	-0.26	0.125033	-0.133333	1.09682	1096.82
27269.R	7	f	Arctic+/- (H2O)	-0.14	-0.31	-0.31	0.0981495	-0.253333	1.19196	1191.96
27272.L	7	m	Arctic+/- (H2O)	-0.11	-0.2	-0.38	0.137477	-0.23	1.17283	1172.83
27275.N	7	m	Arctic+/- (6 wk Tx)	0.54	0.56	0.14	0.236925	0.413333	0.750886	750.886
27275.L	7	m	Arctic+/- (6 wk Tx)	-0.11	0.08	*0.539999999999999	0.13435	-0.015	1.01045	1010.45
27275.R	7	m	Arctic+/- (6 wk Tx)	-0.22	-0.11	0.04	0.130512	-0.0966667	1.0693	1069.3
27276.N	7	f	Arctic+/- (6 wk Tx)	0.14	0.2	0.3	0.080829	0.213333	0.862542	862.542
27276.L	7	f	Arctic+/- (6 wk Tx)	-0.06	-0.07	0.13	0.112694	0	1	1000
27281.L	7	f	Arctic+/- (6 wk Tx)	0.26	0.51	0.34	0.127671	0.37	0.773782	773.782
27265.L	7	m	Arctic+/- (2 wk Tx)	0.14	0.34	0.59	0.225462	0.356667	0.780967	780.967
27265.R	7	m	Arctic+/- (2 wk Tx)	-0.15	0.04	0.15	0.151767	0.0133333	0.990801	990.801
27267.LR	7	m	Arctic+/- (2 wk Tx)	-0.21	0.07	0.27	0.241109	0.0433333	0.97041	970.41
27266.N	7	f	Arctic+/- (2 wk Tx)	0.26	0.62	*1.18	0.254558	0.44	0.737135	737.135
27266.L	7	f	Arctic+/- (2 wk Tx)	0.31	0.43	0.83	0.272274	0.523333	0.695762	695.762
27268.L	7	f	Arctic+/- (2 wk Tx)	*-0.0899999999999999	0.19	0.58	0.275772	0.385	0.765779	765.779
exclude Ct difference over 0.5 in red.
N/A: Value is not available
Fig S6F
Primer: Tnf
Sample ID	Age (mo)	sex	genotype/treatment	TNFa Ct1	TNFa Ct2	TNFa Ct3
27282.R	7	m	Arctic+/- (12 wk Tx)	N/A	32.58	33.28
27282.LR	7	m	Arctic+/- (12 wk Tx)	N/A	31.49	30.33
27285.R	7	f	Arctic+/- (12 wk Tx)	36.81	33.34	30.69
27285.LR	7	f	Arctic+/- (12 wk Tx)	N/A	31	30.95
27280.R	7	m	Arctic+/- (12 wk Tx)	N/A	32.58	32.13
27277.R	7	f	WT (H2O)	N/A	34.83	32.12
27277.L	7	f	WT (H2O)	33.94	32.89	31.85
27277.N	7	f	WT (H2O)	N/A	N/A	36.98
27280.N	7	m	WT (H2O)	33.45	33.12	32.78
27280.L	7	m	WT (H2O)	32.87	N/A	35.36
27280.LR	7	m	WT (H2O)	31.06	29.72	30.67
27268.LR	7	f	Arctic+/- (H2O)	30.43	29.66	N/A
27269.L	7	f	Arctic+/- (H2O)	30.26	32.54	29.01
27269.R	7	f	Arctic+/- (H2O)	30.68	29.44	30.12
27272.L	7	m	Arctic+/- (H2O)	29.05	30.17	28.48
27275.N	7	m	Arctic+/- (6 wk Tx)	33.61	29.8	30.29
27275.L	7	m	Arctic+/- (6 wk Tx)	N/A	33.07	33.4
27275.R	7	m	Arctic+/- (6 wk Tx)	31	31.05	30.76
27276.N	7	f	Arctic+/- (6 wk Tx)	30.19	30.46	29.69
27276.L	7	f	Arctic+/- (6 wk Tx)	29.88	29.41	29.87
27281.L	7	f	Arctic+/- (6 wk Tx)	28.5	28.2	29.59
27265.L	7	m	Arctic+/- (2 wk Tx)	29.2	29.05	29.36
27265.R	7	m	Arctic+/- (2 wk Tx)	28.73	27.88	29.66
27267.LR	7	m	Arctic+/- (2 wk Tx)	28.41	29.03	30.47
27266.N	7	f	Arctic+/- (2 wk Tx)	33.15	32.52	N/A
27266.L	7	f	Arctic+/- (2 wk Tx)	28.76	30.5	N/A
27268.L	7	f	Arctic+/- (2 wk Tx)	28.31	30.17	N/A
Sample ID	Age (mo)	sex	genotype/treatment	Hprt Ct1	Hprt Ct2	Hprt Ct3
27282.R	7	m	Arctic+/- (12 wk Tx)	24.5	24.53	24.57
27282.LR	7	m	Arctic+/- (12 wk Tx)	24.47	24.27	24.41
27285.R	7	f	Arctic+/- (12 wk Tx)	24.79	24.95	24.99
27285.LR	7	f	Arctic+/- (12 wk Tx)	24.76	24.82	25.22
27280.R	7	m	Arctic+/- (12 wk Tx)	26.3	26.24	26.41
27277.R	7	f	WT (H2O)	24.17	24.9	24.7
27277.L	7	f	WT (H2O)	23.93	24.29	24.23
27277.N	7	f	WT (H2O)	26.61	26.1	26.18
27280.N	7	m	WT (H2O)	24.01	24.11	24.26
27280.L	7	m	WT (H2O)	25.36	25.19	25.9
27280.LR	7	m	WT (H2O)	25.55	25.26	26.24
27268.LR	7	f	Arctic+/- (H2O)	25.73	25.71	25.7
27269.L	7	f	Arctic+/- (H2O)	25.64	26.05	25.9
27269.R	7	f	Arctic+/- (H2O)	26.06	25.83	26.59
27272.L	7	m	Arctic+/- (H2O)	24.07	24.84	24.41
27275.N	7	m	Arctic+/- (6 wk Tx)	25.21	25.28	25.29
27275.L	7	m	Arctic+/- (6 wk Tx)	25.19	24.87	24.98
27275.R	7	m	Arctic+/- (6 wk Tx)	25.18	24.65	24.42
27276.N	7	f	Arctic+/- (6 wk Tx)	25.56	25.33	24.82
27276.L	7	f	Arctic+/- (6 wk Tx)	25.72	25.11	24.52
27281.L	7	f	Arctic+/- (6 wk Tx)	25.12	24.75	24.45
27265.L	7	m	Arctic+/- (2 wk Tx)	25.71	25.19	24.96
27265.R	7	m	Arctic+/- (2 wk Tx)	24.77	24.07	24.78
27267.LR	7	m	Arctic+/- (2 wk Tx)	23.65	23.82	23.71
27266.N	7	f	Arctic+/- (2 wk Tx)	24.32	24.15	24.19
27266.L	7	f	Arctic+/- (2 wk Tx)	23.42	23.27	23.55
27268.L	7	f	Arctic+/- (2 wk Tx)	23.51	23.64	23.34
Delta Ct tnf to hprt				Delta Ct tnf to hprt					power(2,-Mx)
Sample ID	Age (mo)	sex	genotype/treatment	1	2	3	STDEV	Mean of Δ CT tnf to HPRT	Relative quant	Relative quant*1000	STDEV
27282.R	7	m	Arctic+/- (12 wk Tx)	N/A	8.05	8.71	0.46669	8.38	0.00300171	3.00171
27282.LR	7	m	Arctic+/- (12 wk Tx)	N/A	7.22	5.92	0.919239	6.57	0.0105253	10.5253
27285.R	7	f	Arctic+/- (12 wk Tx)	*12.02	8.39	5.7	1.90212	7.045	0.00757258	7.57258
27285.LR	7	f	Arctic+/- (12 wk Tx)	N/A	6.18	5.73	0.318198	5.955	0.01612	16.12
27280.R	7	m	Arctic+/- (12 wk Tx)	N/A	6.34	5.72	0.438406	6.03	0.0153034	15.3034
27277.R	7	f	WT (H2O)	N/A	9.93	7.42	1.77484	8.675	0.00244661	2.44661
27277.L	7	f	WT (H2O)	*10.01	8.6	7.62	0.692965	8.11	0.00361948	3.61948
27277.N	7	f	WT (H2O)	N/A	N/A	*10.8	N/A	N/A	N/A	N/A	removed due to invalid data
27280.N	7	m	WT (H2O)	9.44	9.01	8.52	0.460326	8.99	0.00196671	1.96671
27280.L	7	m	WT (H2O)	7.51	N/A	9.46	1.37886	8.485	0.002791	2.791
27280.LR	7	m	WT (H2O)	5.51	4.46	4.43	0.615061	4.8	0.0358968	35.8968
27268.LR	7	f	Arctic+/- (H2O)	4.7	3.95	N/A	0.53033	4.325	0.0498936	49.8936
27269.L	7	f	Arctic+/- (H2O)	4.62	6.49	3.11	1.69319	4.74	0.0374212	37.4212
27269.R	7	f	Arctic+/- (H2O)	4.62	3.61	3.53	0.607536	3.92	0.0660636	66.0636
27272.L	7	m	Arctic+/- (H2O)	4.98	5.33	4.07	0.65041	4.79333	0.0360631	36.0631
27275.N	7	m	Arctic+/- (6 wk Tx)	*8.4	4.52	5	0.339411	4.76	0.036906	36.906
27275.L	7	m	Arctic+/- (6 wk Tx)	N/A	8.2	8.42	0.155563	8.31	0.00315094	3.15094
27275.R	7	m	Arctic+/- (6 wk Tx)	5.82	6.4	6.34	0.318957	6.18667	0.0137286	13.7286
27276.N	7	f	Arctic+/- (6 wk Tx)	4.63	5.13	4.87	0.250067	4.87667	0.034039	34.039
27276.L	7	f	Arctic+/- (6 wk Tx)	4.16	4.3	5.35	0.65041	4.60333	0.0411395	41.1395
27281.L	7	f	Arctic+/- (6 wk Tx)	3.38	3.45	5.14	0.996544	3.99	0.0629347	62.9347
27265.L	7	m	Arctic+/- (2 wk Tx)	3.49	3.86	4.4	0.457639	3.91667	0.0662164	66.2164
27265.R	7	m	Arctic+/- (2 wk Tx)	3.96	3.81	4.88	0.579339	4.21667	0.0537845	53.7845
27267.LR	7	m	Arctic+/- (2 wk Tx)	4.76	5.21	6.76	1.04921	5.57667	0.0209535	20.9535
27266.N	7	f	Arctic+/- (2 wk Tx)	8.83	8.37	N/A	0.325269	8.6	0.00257716	2.57716
27266.L	7	f	Arctic+/- (2 wk Tx)	5.34	7.23	N/A	1.33643	6.285	0.0128241	12.8241
27268.L	7	f	Arctic+/- (2 wk Tx)	4.8	6.53	N/A	1.22329	5.665	0.019709	19.709
exclude delta Ct in red.
N/A: Value is not available
Fig S6G
Primer: Ccl4
Sample ID	Age (mo)	sex	genotype/treatment	Ccl4 Ct1	Ccl4 Ct2	Ccl4 Ct3
27282.R	7	m	Arctic+/- (12 wk Tx)	23.81	23.57	23.82
27282.LR	7	m	Arctic+/- (12 wk Tx)	23.81	23.69	23.6
27285.R	7	f	Arctic+/- (12 wk Tx)	23.87	23.89	23.75
27285.LR	7	f	Arctic+/- (12 wk Tx)	23.84	23.55	23.55
27280.R	7	m	Arctic+/- (12 wk Tx)	25.06	24.8	24.75
27277.R	7	f	WT (H2O)	24.67	24.79	24.45
27277.L	7	f	WT (H2O)	24.11	24.29	24.17
27277.N	7	f	WT (H2O)	27.7	N/A	26.39
27280.N	7	m	WT (H2O)	24.67	24.39	24.52
27280.L	7	m	WT (H2O)	24.92	24.91	24.93
27280.LR	7	m	WT (H2O)	24.59	24.62	24.57
27268.LR	7	f	Arctic+/- (H2O)	23.31	23.35	23.27
27269.L	7	f	Arctic+/- (H2O)	23.47	23.83	23.42
27269.R	7	f	Arctic+/- (H2O)	24.04	23.99	23.87
27272.L	7	m	Arctic+/- (H2O)	22.64	22.59	22.54
27275.N	7	m	Arctic+/- (6 wk Tx)	24.04	23.71	23.72
27275.L	7	m	Arctic+/- (6 wk Tx)	23.54	23.58	23.58
27275.R	7	m	Arctic+/- (6 wk Tx)	23.25	23.23	23.14
27276.N	7	f	Arctic+/- (6 wk Tx)	23.24	23.42	23.31
27276.L	7	f	Arctic+/- (6 wk Tx)	22.99	23.12	23.07
27281.L	7	f	Arctic+/- (6 wk Tx)	23.03	23.06	23.28
27265.L	7	m	Arctic+/- (2 wk Tx)	22.97	23.05	23.09
27265.R	7	m	Arctic+/- (2 wk Tx)	22.83	22.8	22.83
27267.LR	7	m	Arctic+/- (2 wk Tx)	22.12	22.26	22.2
27266.N	7	f	Arctic+/- (2 wk Tx)	22.94	23.02	23.21
27266.L	7	f	Arctic+/- (2 wk Tx)	21.89	22.06	22.24
27268.L	7	f	Arctic+/- (2 wk Tx)	22.37	22.44	22.8
exclude Ct difference over 0.5 in red.
Primer: Hprt1
Sample ID	Age (mo)	sex	genotype/treatment	Hprt Ct1	Hprt Ct2	Hprt Ct3
27282.R	7	m	Arctic+/- (12 wk Tx)	23.71	23.51	23.7
27282.LR	7	m	Arctic+/- (12 wk Tx)	23.62	23.61	23.5
27285.R	7	f	Arctic+/- (12 wk Tx)	23.49	23.96	23.85
27285.LR	7	f	Arctic+/- (12 wk Tx)	23.82	23.65	23.9
27280.R	7	m	Arctic+/- (12 wk Tx)	24.81	24.74	24.89
27277.R	7	f	WT (H2O)	23.27	23.53	23.38
27277.L	7	f	WT (H2O)	22.44	22.84	23.26
27277.N	7	f	WT (H2O)	24.85	N/A	24.76
27280.N	7	m	WT (H2O)	23.34	23.37	23.25
27280.L	7	m	WT (H2O)	23.85	23.89	24.32
27280.LR	7	m	WT (H2O)	23.85	24.06	24.33
27268.LR	7	f	Arctic+/- (H2O)	23.87	24.1	23.88
27269.L	7	f	Arctic+/- (H2O)	24.25	24.38	24.38
27269.R	7	f	Arctic+/- (H2O)	24.73	24.74	24.67
27272.L	7	m	Arctic+/- (H2O)	22.86	22.84	23.17
27275.N	7	m	Arctic+/- (6 wk Tx)	24.07	23.92	24.14
27275.L	7	m	Arctic+/- (6 wk Tx)	23.76	23.64	23.82
27275.R	7	m	Arctic+/- (6 wk Tx)	23.64	23.4	23.11
27276.N	7	f	Arctic+/- (6 wk Tx)	23.81	23.69	23.67
27276.L	7	f	Arctic+/- (6 wk Tx)	23.77	23.78	23.49
27281.L	7	f	Arctic+/- (6 wk Tx)	23.66	23.52	23.58
27265.L	7	m	Arctic+/- (2 wk Tx)	23.89	23.83	23.85
27265.R	7	m	Arctic+/- (2 wk Tx)	23.37	23.3	23.17
27267.LR	7	m	Arctic+/- (2 wk Tx)	22.47	22.37	22.25
27266.N	7	f	Arctic+/- (2 wk Tx)	23.2	23.07	22.79
27266.L	7	f	Arctic+/- (2 wk Tx)	22.15	22.19	21.92
27268.L	7	f	Arctic+/- (2 wk Tx)	22.25	22.25	22.29
exclude Ct difference over 0.5 in red.
Delta Ct ccl4 to hprt				Delta Ct ccl4 to hprt					power(2,-Mx)
Sample ID	Age (mo)	sex	genotype/treatment	1	2	3	STDEV	Mean of Δ CT ccl4 to HPRT	Relative quant	Relative quant*1000
27282.R	7	m	Arctic+/- (12 wk Tx)	0.1	0.06	0.12	0.0305505	0.0933333	0.937354	937.354
27282.LR	7	m	Arctic+/- (12 wk Tx)	0.19	0.08	0.1	0.0585947	0.123333	0.918064	918.064
27285.R	7	f	Arctic+/- (12 wk Tx)	0.38	-0.07	-0.1	0.268887	0.07	0.952638	952.638
27285.LR	7	f	Arctic+/- (12 wk Tx)	0.02	-0.1	-0.35	0.188768	-0.143333	1.10445	1104.45
27280.R	7	m	Arctic+/- (12 wk Tx)	0.25	0.06	-0.14	0.195021	0.0566667	0.961483	961.483
27277.R	7	f	WT (H2O)	1.4	1.26	1.07	0.16563	1.24333	0.422396	422.396
27277.L	7	f	WT (H2O)	1.67	1.45	*0.91	0.155563	1.56	0.339151	339.151
27277.N	7	f	WT (H2O)	2.85	N/A	1.63	0.86267	2.24	0.211686	211.686	removed due to invalid data
27280.N	7	m	WT (H2O)	1.33	1.02	1.27	0.164418	1.20667	0.433269	433.269
27280.L	7	m	WT (H2O)	1.07	1.02	0.61	0.252389	0.9	0.535887	535.887
27280.LR	7	m	WT (H2O)	0.74	0.56	0.24	0.253246	0.513333	0.700602	700.602
27268.LR	7	f	Arctic+/- (H2O)	-0.56	-0.75	-0.61	0.0984886	-0.64	1.55833	1558.33
27269.L	7	f	Arctic+/- (H2O)	-0.78	-0.55	-0.96	0.205508	-0.763333	1.69741	1697.41
27269.R	7	f	Arctic+/- (H2O)	-0.69	-0.75	-0.8	0.0550757	-0.746667	1.67791	1677.91
27272.L	7	m	Arctic+/- (H2O)	-0.22	-0.25	-0.63	0.228546	-0.366667	1.28937	1289.37
27275.N	7	m	Arctic+/- (6 wk Tx)	-0.03	-0.21	-0.42	0.195192	-0.22	1.16473	1164.73
27275.L	7	m	Arctic+/- (6 wk Tx)	-0.22	-0.06	-0.24	0.0986577	-0.173333	1.12766	1127.66
27275.R	7	m	Arctic+/- (6 wk Tx)	-0.39	-0.17	0.03	0.210079	-0.176667	1.13027	1130.27
27276.N	7	f	Arctic+/- (6 wk Tx)	-0.57	-0.27	-0.36	0.153948	-0.4	1.31951	1319.51
27276.L	7	f	Arctic+/- (6 wk Tx)	-0.78	-0.66	-0.42	0.183303	-0.62	1.53688	1536.88
27281.L	7	f	Arctic+/- (6 wk Tx)	-0.63	-0.46	-0.3	0.165025	-0.463333	1.37872	1378.72
27265.L	7	m	Arctic+/- (2 wk Tx)	-0.92	-0.78	-0.76	0.087178	-0.82	1.76541	1765.41
27265.R	7	m	Arctic+/- (2 wk Tx)	-0.54	-0.5	-0.34	0.10583	-0.46	1.37554	1375.54
27267.LR	7	m	Arctic+/- (2 wk Tx)	-0.35	-0.11	-0.05	0.158745	-0.17	1.12506	1125.06
27266.N	7	f	Arctic+/- (2 wk Tx)	-0.26	-0.05	*0.420000000000002	0.148492	-0.155	1.11342	1113.42
27266.L	7	f	Arctic+/- (2 wk Tx)	-0.26	-0.13	*0.319999999999997	0.0919239	-0.195	1.14472	1144.72
27268.L	7	f	Arctic+/- (2 wk Tx)	0.12	0.19	0.51	0.207926	0.273333	0.827406	827.406
exclude Ct difference over 0.5 in red.
Exclude delta Ct over 1

## Sheet: Fig S10
Age at perfusion: 10 mo			IBA1
S10B			Section 1			Section 2			Section 3			average
Mouse ID	Sex	Treatment group	Hippocampus (um2)	Iba1 (um2)	%FA	Hippocampus (um2)	Iba1 (um2)	%FA	Hippocampus (um2)	Iba1 (um2)	%FA	IBA1 %FA
27286.L	m	Arc-H2O	1680000	49873.5	2.96866	1950000	56515.7	2.89824	2380000	121997	5.12592	3.66428
27294.R	m	Arc-H2O	1780000	117900	6.6236	2210000	197044	8.91602	2410000	185322	7.68971	7.74311
27303.LL	m	Arc-H2O	2360000	125736	5.3278	2380000	104767	4.40197	2580000	157756	6.11457	5.28145
27303.L	m	Arc-H2O	1730000	100006	5.78069	2160000	72216.1	3.34334	2510000	107717	4.29151	4.47185
27293.LR	f	Arc-H2O	2080000	59412.3	2.85636	2180000	71688.8	3.28848	2490000	42945.8	1.72473	2.62319
27279.R	f	Arc-H2O	1930000	53187	2.7558	2060000	27272.6	1.32391	2910000	63736.2	2.19025	2.08999
27293.L	f	Arc-H2O	2380000	63298	2.65958	2470000	70471.6	2.8531	2860000	94139.8	3.2916	2.93476
27297.N	f	Arc-H2O	2070000	67087.9	3.24096	2140000	71332.3	3.33329	2800000	65660.8	2.34503	2.97309
27286.R	m	Arc-PMX	2500000	71893.8	2.87575	2560000	71940.8	2.81019	2620000	99773	3.80813	3.16469
27289.LR	m	Arc-PMX	2110000	61616.7	2.92022	2270000	81414.3	3.58653	2080000	69006.1	3.3176	3.27479
27303.N	m	Arc-PMX	1660000	85176.5	5.13111	2290000	97890.9	4.27471	2300000	128023	5.56622	4.99068
27293.R	f	Arc-PMX	2210000	66369.5	3.00314	2320000	52272.6	2.25313	2220000	49487.2	2.22915	2.49514
27304.L	f	Arc-PMX	2570000	96153.4	3.74138	2630000	149554	5.68646	3260000	94736.6	2.90603	4.11129
27308.R	f	Arc-PMX	1920000	92680.9	4.82713	2210000	88460.9	4.00276	2310000	131525	5.69372	4.8412
			C5aR1
S10C			Section 1			Section 2			Section 3			average
Mouse ID	Sex	Treatment group	Hippocampus (um2)	C5aR1 (um2)	%FA	Hippocampus (um2)	C5aR1 (um2)	%FA	Hippocampus (um2)	C5aR1 (um2)	%FA	C5aR1 %FA
27286.L	m	Arc-H2O	1680000	28028.1	1.66834	1950000	38029.1	1.95021	2380000	65422.6	2.74885	2.12247
27294.R	m	Arc-H2O	1780000	40129.1	2.25444	2210000	80095.7	3.62424	2410000	69423.1	2.88063	2.91977
27303.LL	m	Arc-H2O	2360000	51435.8	2.17948	2380000	44596.4	1.8738	2580000	61771	2.39422	2.14917
27303.L	m	Arc-H2O	1730000	43792.2	2.53134	2160000	44827.4	2.07534	2510000	57405.6	2.28708	2.29792
27293.LR	f	Arc-H2O	2080000	31796.8	1.52869	2180000	37060.9	1.70004	2490000	26919.7	1.08111	1.43662
27279.R	f	Arc-H2O	1930000	29321.9	1.51927	2060000	17013.6	0.825903	2910000	33465.1	1.15	1.16506
27293.L	f	Arc-H2O	2380000	39486.1	1.65908	2470000	52378.9	2.1206	2860000	69873.9	2.44314	2.07428
27297.N	f	Arc-H2O	2070000	36862.6	1.7808	2140000	37305.8	1.74326	2800000	53542.2	1.91222	1.8121
27286.R	m	Arc-PMX	2500000	43991.7	1.75967	2560000	52796.7	2.06237	2620000	63855.6	2.43724	2.08643
27289.LR	m	Arc-PMX	2110000	23274.5	1.10306	2270000	41040.2	1.80794	2080000	31125	1.49639	1.46913
27303.N	m	Arc-PMX	1660000	57136.9	3.44198	2290000	58523.7	2.55562	2300000	80672.8	3.50751	3.16837
27293.R	f	Arc-PMX	2210000	39626.2	1.79304	2320000	31850.3	1.37286	2220000	25210.4	1.1356	1.43383
27304.L	f	Arc-PMX	2570000	36506.1	1.42047	2630000	67474.8	2.56558	3260000	45999	1.41101	1.79902
27308.R	f	Arc-PMX	1920000	36250.9	1.88807	2210000	34210.6	1.54799	2310000	44738.7	1.93674	1.79093

## Sheet: Fig S11
Age at perfusion: 10 mo			ThioFlavine
S11B			Section 1			Section 2			Section 3			average
Mouse ID	Sex	Treatment group	Hippocampus (um2)	Thio (um2)	%FA	Hippocampus (um2)	Thio (um2)	%FA	Hippocampus (um2)	Thio (um2)	%FA	Thio %FA
27286.L	m	Arc-H2O	3930000	62711.6	1.59572	3970000	66340.9	1.67106	4440000	56935.5	1.28233	1.51637
27294.R	m	Arc-H2O	3610000	74973	2.07681	3870000	130900	3.38243	4490000	62007.5	1.38101	2.28009
27303.LL	m	Arc-H2O	4820000	61840.9	1.28301	4600000	47685.6	1.03664	4170000	43994	1.05501	1.12489
27303.L	m	Arc-H2O	3720000	78713.4	2.11595	4340000	61253.5	1.41137	4560000	67496.7	1.48019	1.66917
27293.LR	f	Arc-H2O	4500000	70639.9	1.56978	5100000	53918.5	1.05723	5060000	110443	2.18267	1.60322
27279.R	f	Arc-H2O	5520000	82318.4	1.49128	5380000	62688.7	1.16522	5670000	89756.3	1.583	1.41317
27293.L	f	Arc-H2O	5020000	86326.7	1.71966	5310000	43478.3	0.8188	5580000	110549	1.98116	1.50654
27297.N	f	Arc-H2O	4920000	19400.5	0.394319	5150000	114620	2.22563	5040000	92619.5	1.83769	1.48588
27286.R	m	Arc-PMX	4840000	81890.1	1.69194	5110000	102759	2.01094	4760000	83023.1	1.74418	1.81569
27289.LR	m	Arc-PMX	3480000	40010.9	1.14974	4300000	66402.1	1.54423	4620000	117166	2.53606	1.74334
27303.N	m	Arc-PMX	3420000	98968	2.8938	4140000	113385	2.73877	4280000	146982	3.43416	3.02224
27293.R	f	Arc-PMX	4100000	54467.9	1.32849	4390000	95219	2.169	4350000	102751	2.36209	1.95319
27304.L	f	Arc-PMX	5400000	68232.9	1.26357	5300000	94906	1.79068	5910000	66659.5	1.12791	1.39405
27308.R	f	Arc-PMX	3670000	64900.4	1.7684	3570000	21063.1	0.590003	4170000	64897	1.55628	1.3049
			C3
S11C			Section 1			Section 2			Section 3			average
Mouse ID	Sex	Treatment group	Hippocampus (um2)	C3 (um2)	%FA	Hippocampus (um2)	C3 (um2)	%FA	Hippocampus (um2)	C3 (um2)	%FA	C3 %FA
27286.L	m	Arc-H2O	3930000	311416	7.92407	3970000	256268	6.45511	4440000	259436	5.84315	6.74078
27294.R	m	Arc-H2O	3610000	210213	5.82307	3870000	200876	5.19059	4490000	204600	4.55679	5.19015
27303.LL	m	Arc-H2O	4820000	323170	6.70477	4600000	299706	6.51535	4170000	162680	3.9012	5.70711
27303.L	m	Arc-H2O	3720000	287528	7.72925	4340000	245134	5.64825	4560000	224375	4.9205	6.09933
27293.LR	f	Arc-H2O	4500000	352257	7.82793	5100000	269815	5.29049	5060000	271200	5.35968	6.15937
27279.R	f	Arc-H2O	5520000	180171	3.26397	5380000	166799	3.10035	5670000	160171	2.82489	3.06307
27293.L	f	Arc-H2O	5020000	367966	7.33	5310000	252599	4.75704	5580000	282056	5.05477	5.71394
27297.N	f	Arc-H2O	4920000	262909	5.34368	5150000	426932	8.28994	5040000	425030	8.43313	7.35559
27286.R	m	Arc-PMX	4840000	406264	8.39388	5110000	365684	7.15624	4760000	336019	7.05922	7.53645
27289.LR	m	Arc-PMX	3480000	170299	4.89365	4300000	286908	6.67228	4620000	312498	6.76403	6.10998
27303.N	m	Arc-PMX	3420000	314150	9.18567	4140000	286171	6.91234	4280000	266608	6.22916	7.44239
27293.R	f	Arc-PMX	4100000	324676	7.91893	4390000	410710	9.35558	4350000	208109	4.78411	7.35287
27304.L	f	Arc-PMX	5400000	253636	4.69696	5300000	276190	5.21113	5910000	283901	4.80374	4.90394
27308.R	f	Arc-PMX	3670000	337851	9.20575	3570000	194575	5.45028	4170000	232835	5.58357	6.74653
			C3 < 50um from plaque
S11D			Section 1			Section 2			Section 3			average
Mouse ID	Sex	Treatment group	Hippocampus (um2)	C3 (um2)	%FA	Hippocampus (um2)	C3 (um2)	%FA	Hippocampus (um2)	C3 (um2)	%FA	C3 %FA
27286.L	m	Arc-H2O	3930000	246018	6.26	3970000	202489	5.10048	4440000	192254	4.33005	5.23017
27294.R	m	Arc-H2O	3610000	171632	4.75435	3870000	183485	4.74121	4490000	154977	3.4516	4.31572
27303.LL	m	Arc-H2O	4820000	237581	4.92907	4600000	209771	4.56024	4170000	126571	3.03528	4.17486
27303.L	m	Arc-H2O	3720000	237301	6.37906	4340000	190768	4.39558	4560000	181553	3.98143	4.91869
27293.LR	f	Arc-H2O	4500000	277403	6.16451	5100000	200981	3.9408	5060000	233581	4.61623	4.90718
27279.R	f	Arc-H2O	5520000	145612	2.6379	5380000	131656	2.44714	5670000	134291	2.36845	2.48449
27293.L	f	Arc-H2O	5020000	267483	5.32835	5310000	163492	3.07895	5580000	228405	4.09328	4.16686
27297.N	f	Arc-H2O	4920000	153213	3.11409	5150000	349770	6.79165	5040000	346578	6.87655	5.59409
27286.R	m	Arc-PMX	4840000	313969	6.48696	5110000	300829	5.88706	4760000	279065	5.86271	6.07891
27289.LR	m	Arc-PMX	3480000	116002	3.33339	4300000	225414	5.24219	4620000	265478	5.74628	4.77395
27303.N	m	Arc-PMX	3420000	274537	8.0274	4140000	244378	5.90285	4280000	240808	5.62636	6.51887
27293.R	f	Arc-PMX	4100000	237674	5.79693	4390000	344124	7.83882	4350000	173109	3.97952	5.87175
27304.L	f	Arc-PMX	5400000	191874	3.55322	5300000	225484	4.25442	5910000	213313	3.60936	3.80566
27308.R	f	Arc-PMX	3670000	285738	7.78578	3570000	132854	3.7214	4170000	194602	4.66671	5.3913
			C3 > 50um from plaque
S11E			Section 1			Section 2			Section 3			average
Mouse ID	Sex	Treatment group	Hippocampus (um2)	C3 (um2)	%FA	Hippocampus (um2)	C3 (um2)	%FA	Hippocampus (um2)	C3 (um2)	%FA	C3 %FA
27286.L	m	Arc-H2O	3930000	65398	1.66407	3970000	53779	1.35463	4440000	67182	1.51311	1.5106
27294.R	m	Arc-H2O	3610000	38581	1.06873	3870000	17391	0.44938	4490000	49623	1.10519	0.874432
27303.LL	m	Arc-H2O	4820000	85589	1.77571	4600000	89935	1.95511	4170000	36109	0.865923	1.53225
27303.L	m	Arc-H2O	3720000	50227	1.35019	4340000	54366	1.25267	4560000	42822	0.939079	1.18065
27293.LR	f	Arc-H2O	4500000	74854	1.66342	5100000	68834	1.34969	5060000	37619	0.743458	1.25219
27279.R	f	Arc-H2O	5520000	34559	0.626069	5380000	35143	0.653216	5670000	25880	0.456437	0.578574
27293.L	f	Arc-H2O	5020000	100483	2.00165	5310000	89107	1.6781	5580000	53651	0.961487	1.54708
27297.N	f	Arc-H2O	4920000	109696	2.22959	5150000	77162	1.49829	5040000	78452	1.55659	1.76149
27286.R	m	Arc-PMX	4840000	92295	1.90692	5110000	64855	1.26918	4760000	56954	1.19651	1.45754
27289.LR	m	Arc-PMX	3480000	54297	1.56026	4300000	61494	1.43009	4620000	47020	1.01775	1.33603
27303.N	m	Arc-PMX	3420000	39613	1.15827	4140000	41793	1.00949	4280000	25800	0.602804	0.923524
27293.R	f	Arc-PMX	4100000	87002	2.122	4390000	66586	1.51677	4350000	35000	0.804598	1.48112
27304.L	f	Arc-PMX	5400000	61762	1.14374	5300000	50706	0.956717	5910000	70588	1.19438	1.09828
27308.R	f	Arc-PMX	3670000	52113	1.41997	3570000	61721	1.72888	4170000	38233	0.916859	1.35524
			GFAP
S11F			Section 1			Section 2			Section 3			average
Mouse ID	Sex	Treatment group	Hippocampus (um2)	GFAP (um2)	%FA	Hippocampus (um2)	GFAP (um2)	%FA	Hippocampus (um2)	GFAP (um2)	%FA	GFAP %FA
27286.L	m	Arc-H2O	3930000	289805	7.37417	3970000	287659	7.24582	4440000	352947	7.94926	7.52308
27294.R	m	Arc-H2O	3610000	191537	5.30573	3870000	262812	6.79101	4490000	255206	5.68388	5.92687
27303.LL	m	Arc-H2O	4820000	288165	5.97853	4600000	288036	6.26165	4170000	2082990	*49.952	6.12009
27303.L	m	Arc-H2O	3720000	236679	6.36234	4340000	225717	5.20085	4560000	225817	4.95213	5.50511
27293.LR	f	Arc-H2O	4500000	245299	5.45109	5100000	226458	4.44035	5060000	217179	4.29208	4.72784
27279.R	f	Arc-H2O	5520000	174311	3.15781	5380000	151659	2.81894	5670000	212899	3.75483	3.24386
27293.L	f	Arc-H2O	5020000	1734380	*34.549	5310000	221658	4.17435	5580000	322684	5.78287	4.97861
27297.N	f	Arc-H2O	4920000	247486	5.0302	5150000	450752	8.75247	5040000	410606	8.14694	7.30987
27286.R	m	Arc-PMX	4840000	334152	6.90397	5110000	331828	6.4937	4760000	406989	8.55019	7.31595
27289.LR	m	Arc-PMX	3480000	216314	6.21592	4300000	377987	8.7904	4620000	469535	10.1631	8.3898
27303.N	m	Arc-PMX	3420000	240817	7.04143	4140000	238860	5.76957	4280000	252395	5.89708	6.23603
27293.R	f	Arc-PMX	4100000	188480	4.59707	4390000	244413	5.56749	4350000	192942	4.43545	4.86667
27304.L	f	Arc-PMX	5400000	1033350	*19.136	5300000	276803	5.2227	5910000	316931	5.36262	5.29266
27308.R	f	Arc-PMX	3670000	336522	9.16954	3570000	251437	7.04305	4170000	337249	8.08751	8.10003
												* indicates outlier

[truncated: 1 more sheets: Fig S12]
